# Supplementary material for: Circulating Small EVs miRNAs as Predictors of Pathological Response to Neo-Adjuvant Therapy in Breast Cancer Patients
Source: Int J Mol Sci. 2022 Oct 20;23(20):12625. doi: 10.3390/ijms232012625 (PMC9604084; doi:10.3390/ijms232012625)
Supplement: Supplementary file 1 [file ijms-23-12625-s001.zip]

Archive with 4 entries (4 files):
- ijms-1944511-supplementary File S1.pdf
- Table S1_Selection of miRNAs of interest.xlsx
- Table S2_Evaluation of miRNA expression in TCGA dataset.xlsx
- Table S3_ Validated miRNA target genes.xlsx
