# Supplementary material for: Circulating Small EVs miRNAs as Predictors of Pathological Response to Neo-Adjuvant Therapy in Breast Cancer Patients
Source: Int J Mol Sci. 2022 Oct 20;23(20):12625. doi: 10.3390/ijms232012625 (PMC9604084; doi:10.3390/ijms232012625)
Supplement: Supplementary file 1 [file ijms-23-12625-s001.zip › Table S1_Selection of miRNAs of interest.xlsx]

## Sheet: Pharmaco-miR
database	mature_mirna_acc	mature_mirna_id	target_symbol	target_entrez	target_ensembl	disease_drug	paper_pubmedID	type
pharmaco_mir	MIMAT0000617	hsa-miR-200c-3p	ABCB1	5243	ENSG00000085563	epirubicin	22101791	disease.drug
pharmaco_mir	MIMAT0004700	hsa-miR-331-5p	ABCB1	5243	ENSG00000085563	doxorubicin	21070600	disease.drug
pharmaco_mir	MIMAT0000084	hsa-miR-27a-3p	ABCB1	5243	ENSG00000085563	doxorubicin	21070600	disease.drug
pharmaco_mir	MIMAT0001631	hsa-miR-451a	ABCB1	5243	ENSG00000085563	doxorubicin	18645025	disease.drug
pharmaco_mir	MIMAT0004450	hsa-miR-297	ABCC2	1244	ENSG00000023839	doxorubicin	22676135	disease.drug
pharmaco_mir	MIMAT0000424	hsa-miR-128-3p	ABCC5	10057	ENSG00000114770	doxorubicin	21953503	disease.drug
pharmaco_mir	MIMAT0000264	hsa-miR-203a-3p	AKT2	208	ENSG00000105221	paclitaxel	21354697	disease.drug
pharmaco_mir	MIMAT0002876	hsa-miR-505-3p	AKT3	10000	ENSG00000117020	docetaxel	22051041	disease.drug
pharmaco_mir	MIMAT0000428	hsa-miR-135a-5p	APC	324	ENSG00000134982	paclitaxel	21552288	disease.drug
pharmaco_mir	MIMAT0000423	hsa-miR-125b-5p	BAK1	578	ENSG00000030110	paclitaxel	20460378	disease.drug
pharmaco_mir		hsa-miR-34	BCL2	596	ENSG00000171791	doxorubicin	18803879	disease.drug
pharmaco_mir		hsa-miR-34	BCL2	596	ENSG00000171791	docetaxel	18803879	disease.drug
pharmaco_mir	MIMAT0000255	hsa-miR-34a-5p	BCL2	596	ENSG00000171791	docetaxel	21399894	disease.drug
pharmaco_mir	MIMAT0000255	hsa-miR-34a-5p	BCL2	596	ENSG00000171791	paclitaxel	20687223	disease.drug
pharmaco_mir	MIMAT0007892	hsa-miR-1915-3p	BCL2	596	ENSG00000171791	doxorubicin	22121083	disease.drug
pharmaco_mir	MIMAT0000266	hsa-miR-205-5p	BCL2L2	599	ENSG00000129473	doxorubicin	21368878	disease.drug
pharmaco_mir	MIMAT0000087	hsa-miR-30a-5p	BECN1	8678	ENSG00000126581	taxol	22157765	disease.drug
pharmaco_mir	MIMAT0000686	hsa-miR-34c-5p	BMF	90427	ENSG00000104081	paclitaxel	22370637	disease.drug
pharmaco_mir	MIMAT0000424	hsa-miR-128-3p	BMI1	648	ENSG00000168283	doxorubicin	21953503	disease.drug
pharmaco_mir	MIMAT0000062	hsa-let-7a-5p	CASP3	836	ENSG00000164305	doxorubicin	18758960	disease.drug
pharmaco_mir	MIMAT0000062	hsa-let-7a-5p	CASP3	836	ENSG00000164305	paclitaxel	18758960	disease.drug
pharmaco_mir	MIMAT0000421	hsa-miR-122-5p	CCNG1	900	ENSG00000113328	doxorubicin	19584283	disease.drug
pharmaco_mir	MIMAT0000231	hsa-miR-199a-5p	CD44	960	ENSG00000026508	doxorubicin	22498306	disease.drug
pharmaco_mir	MIMAT0000231	hsa-miR-199a-5p	CD44	960	ENSG00000026508	paclitaxel	22498306	disease.drug
pharmaco_mir	MIMAT0000421	hsa-miR-122-5p	CDK4	1019	ENSG00000135446	doxorubicin	21750653	disease.drug
pharmaco_mir	MIMAT0002823	hsa-miR-512-3p	CFLAR	8837	ENSG00000003402	taxol	20372864	disease.drug
pharmaco_mir	MIMAT0000691	hsa-miR-130b-3p	CSF1	1435	ENSG00000184371	taxol	22005523	disease.drug
pharmaco_mir	MIMAT0000419	hsa-miR-27b-3p	CYP3A4	1576	ENSG00000160868	cyclophosphamide	19581388	disease.drug
pharmaco_mir	MIMAT0000089	hsa-miR-31-5p	E2F6	1876	ENSG00000169016	doxorubicin	21368878	disease.drug
pharmaco_mir	MIMAT0000449	hsa-miR-146a-5p	ERBB4	2066	ENSG00000178568	doxorubicin	20495188	disease.drug
pharmaco_mir	MIMAT0000646	hsa-miR-155-5p	FOXO3	2309	ENSG00000118689	paclitaxel	20371610	disease.drug
pharmaco_mir	MIMAT0000646	hsa-miR-155-5p	FOXO3	2309	ENSG00000118689	doxorubicin	20371610	disease.drug
pharmaco_mir	MIMAT0000416	hsa-miR-1-3p	FOXP1	27086	ENSG00000114861	doxorubicin	18818206	disease.drug
pharmaco_mir	MIMAT0000084	hsa-miR-27a-3p	HIPK2	28996	ENSG00000064393	paclitaxel	20624637	disease.drug
pharmaco_mir		hsa-let-7	IMP1			taxol	21618519	disease.drug
pharmaco_mir	MIMAT0000435	hsa-miR-143-3p	KRAS	3845	ENSG00000133703	docetaxel	21197560	disease.drug
pharmaco_mir	MIMAT0001627	hsa-miR-433-3p	MAD2			paclitaxel	22069160	disease.drug
pharmaco_mir	MIMAT0000425	hsa-miR-130a-3p	MCSF			paclitaxel	18823650	disease.drug
pharmaco_mir	MIMAT0000232	hsa-miR-199a-3p	MET	4233	ENSG00000105976	doxorubicin	20501828	disease.drug
pharmaco_mir	MIMAT0000416	hsa-miR-1-3p	MET	4233	ENSG00000105976	doxorubicin	18818206	disease.drug
pharmaco_mir	MIMAT0000756	hsa-miR-326	MRP1			doxorubicin	19883630	disease.drug
pharmaco_mir	MIMAT0000243	hsa-miR-148a-3p	MSK1			paclitaxel	20406806	disease.drug
pharmaco_mir	MIMAT0000232	hsa-miR-199a-3p	MTOR	2475	ENSG00000198793	doxorubicin	20501828	disease.drug
pharmaco_mir	MIMAT0000076	hsa-miR-21-5p	PDCD4	27250	ENSG00000150593	doxorubicin	19633292	disease.drug
pharmaco_mir	MIMAT0000076	hsa-miR-21-5p	PDCD4	100616113	ENSG00000150593	doxorubicin	19633292	disease.drug
pharmaco_mir	MIMAT0000076	hsa-miR-21-5p	PDCD4	27250	ENSG00000150593	paclitaxel	19633292	disease.drug
pharmaco_mir	MIMAT0000076	hsa-miR-21-5p	PDCD4	100616113	ENSG00000150593	paclitaxel	19633292	disease.drug
pharmaco_mir	MIMAT0000076	hsa-miR-21-5p	PDCD4	27250	ENSG00000150593	docetaxel	20581857	disease.drug
pharmaco_mir	MIMAT0000076	hsa-miR-21-5p	PDCD4	100616113	ENSG00000150593	docetaxel	20581857	disease.drug
pharmaco_mir	MIMAT0000416	hsa-miR-1-3p	PIM1	5292	ENSG00000137193	doxorubicin	18818206	disease.drug
pharmaco_mir	MIMAT0000098	hsa-miR-100-5p	PLK1	5347	ENSG00000166851	docetaxel	22120675	disease.drug
pharmaco_mir	MIMAT0000069	hsa-miR-16-5p	PPM1D	8493	ENSG00000170836	doxorubicin	20668064	disease.drug
pharmaco_mir	MIMAT0000073	hsa-miR-19a-3p	PTEN	5728	ENSG00000171862	taxol	21853360	disease.drug
pharmaco_mir	MIMAT0000076	hsa-miR-21-5p	PTEN	5728	ENSG00000171862	doxorubicin	21820606	disease.drug
pharmaco_mir	MIMAT0001532	hsa-miR-448	SATB1	6304	ENSG00000182568	epirubicin	20798686	disease.drug
pharmaco_mir	MIMAT0001532	hsa-miR-448	SATB1	6304	ENSG00000182568	cyclophosphamide	20798686	disease.drug
pharmaco_mir	MIMAT0001532	hsa-miR-448	SATB1	6304	ENSG00000182568	docetaxel	20798686	disease.drug
pharmaco_mir	MIMAT0000255	hsa-miR-34a-5p	SIRT1	23411	ENSG00000096717	paclitaxel	20687223	disease.drug
pharmaco_mir	MIMAT0003285	hsa-miR-548c-3p	TOP2A	7153	ENSG00000131747	doxorubicin	21768308	disease.drug
pharmaco_mir	MIMAT0000617	hsa-miR-200c-3p	TUBB3	10381	ENSG00000198211	paclitaxel	19435871	disease.drug

## Sheet: NCI-60
Data Type	ID	Location	Correlation	P-Value	Drug
mir	hsa-miR-22		-0.972	0.00546	Doxorubicine
mir	hsa-miR-24		-0.959	0.00977	Doxorubicine
mir	hsa-miR-24(2)		-0.959	0.00977	Doxorubicine
mir	hsa-miR-338-3p		0.952	0.0126	Doxorubicine
mir	hsa-miR-342-3p		0.951	0.013	Doxorubicine
mir	hsa-miR-146a		-0.944	0.0156	Doxorubicine
mir	hsa-miR-182		0.943	0.0161	Doxorubicine
mir	hsa-miR-125b		-0.933	0.0206	Doxorubicine
mir	hsa-miR-125b(2)		-0.933	0.0206	Doxorubicine
mir	hsa-miR-141		0.932	0.0213	Doxorubicine
mir	hsa-miR-200c		0.931	0.0214	Doxorubicine
mir	hsa-miR-342-5p		0.93	0.0221	Doxorubicine
mir	hsa-miR-100		-0.927	0.0236	Doxorubicine
mir	hsa-miR-29b-1*		-0.974	0.0261	Doxorubicine
mir	hsa-miR-203		0.918	0.0281	Doxorubicine
mir	hsa-miR-222		-0.917	0.0282	Doxorubicine
mir	hsa-miR-375		0.906	0.0344	Doxorubicine
mir	hsa-miR-22*		-0.897	0.0392	Doxorubicine
mir	hsa-miR-95		0.884	0.0465	Doxorubicine
mir	hsa-miR-200a		0.883	0.0474	Doxorubicine
mir	hsa-miR-518e*		-0.996	0.00027	Taxol
mir	hsa-let-7a*		-0.984	0.00237	Taxol
mir	hsa-let-7a*(2)		-0.984	0.00237	Taxol
mir	hsa-miR-486-3p		-0.981	0.00303	Taxol
mir	hsa-miR-191		-0.955	0.0115	Taxol
mir	hsa-miR-545		-0.954	0.0117	Taxol
mir	hsa-miR-29a*		-0.951	0.0129	Taxol
mir	hsa-miR-30c-1*		-0.951	0.0131	Taxol
mir	hsa-miR-933		-0.951	0.0131	Taxol
mir	hsa-miR-153		-0.951	0.0131	Taxol
mir	hsa-miR-28-3p		-0.951	0.0131	Taxol
mir	hsa-miR-582-3p		-0.951	0.0131	Taxol
mir	hsa-miR-886-5p		-0.951	0.0131	Taxol
mir	hsa-miR-129*		-0.951	0.0131	Taxol
mir	hsa-miR-153(2)		-0.951	0.0131	Taxol
mir	hsa-miR-30b*		-0.951	0.0131	Taxol
mir	hsa-miR-30d*		-0.951	0.0131	Taxol
mir	hsa-miR-876-5p		-0.951	0.0131	Taxol
mir	hsa-miR-126*		-0.951	0.0131	Taxol
mir	hsa-miR-192*		-0.951	0.0131	Taxol
mir	hsa-let-7i*		-0.951	0.0131	Taxol
mir	hsa-miR-331-5p		-0.951	0.0131	Taxol
mir	hsa-miR-92a-1*		-0.951	0.0131	Taxol
mir	hsa-miR-624*		-0.951	0.0131	Taxol
mir	hsa-miR-211		-0.951	0.0131	Taxol
mir	hsa-miR-142-5p		-0.951	0.0131	Taxol
mir	hsa-miR-181c*		-0.951	0.0131	Taxol
mir	hsa-miR-150		-0.951	0.0131	Taxol
mir	hsa-miR-130b*		-0.951	0.0131	Taxol
mir	hsa-miR-188-3p		-0.951	0.0131	Taxol
mir	hsa-miR-363		-0.951	0.0131	Taxol
mir	hsa-miR-106a*		-0.951	0.0131	Taxol
mir	hsa-miR-506		-0.951	0.0131	Taxol
mir	hsa-miR-507		-0.951	0.0131	Taxol
mir	hsa-miR-508-3p		-0.951	0.0131	Taxol
mir	hsa-miR-509-3p		-0.951	0.0131	Taxol
mir	hsa-miR-509-3p(2)		-0.951	0.0131	Taxol
mir	hsa-miR-509-3p(3)		-0.951	0.0131	Taxol
mir	hsa-miR-510		-0.951	0.0131	Taxol
mir	hsa-miR-514		-0.951	0.0131	Taxol
mir	hsa-miR-514(2)		-0.951	0.0131	Taxol
mir	hsa-miR-514(3)		-0.951	0.0131	Taxol
mir	hsa-miR-105		-0.951	0.0131	Taxol
mir	hsa-miR-105(2)		-0.951	0.0131	Taxol
mir	hsa-miR-10a*		-0.947	0.0143	Taxol
mir	hsa-miR-182*		-0.945	0.0152	Taxol
mir	hsa-miR-15a*		-0.934	0.0199	Taxol
mir	hsa-miR-744*		-0.929	0.0226	Taxol
mir	hsa-miR-19b-1*		-0.923	0.0251	Taxol
mir	hsa-miR-509-5p		-0.919	0.0274	Taxol
mir	hsa-miR-509-5p(2)		-0.919	0.0274	Taxol
mir	hsa-miR-328		-0.918	0.028	Taxol
mir	hsa-let-7e*		-0.915	0.0295	Taxol
mir	hsa-miR-23b*		-0.912	0.0307	Taxol
mir	hsa-miR-326		-0.911	0.0315	Taxol
mir	hsa-miR-29c		-0.91	0.0321	Taxol
mir	hsa-miR-34b		-0.91	0.0321	Taxol
mir	hsa-miR-519e*		-0.902	0.0364	Taxol
mir	hsa-miR-191*		-0.902	0.0364	Taxol
mir	hsa-miR-766		-0.897	0.0392	Taxol

## Sheet: GSE25066 RCB(IIIvs0 I) mRNA
ID	adj.P.Val	P.Value	t	B	logFC	FC	FR	Gene.symbol	Gene.title
213033_s_at	7.5e-05	3.37e-09	-6.15156	10.529	-1.60973	0.32766	-3.05194	NFIB	nuclear factor I B
209204_at	0.000209	2.34e-08	-5.78587	8.74562	-0.84173	0.557974	-1.7922	LMO4	LIM domain only 4
202134_s_at	0.000209	3.17e-08	-5.72731	8.4674	-1.15043	0.45049	-2.21981	WWTR1	WW domain containing transcription regulator 1
201755_at	0.000209	4.18e-08	-5.67354	8.21373	-1.31007	0.403303	-2.47953	MCM5	minichromosome maintenance complex component 5
220624_s_at	0.000262	7.06e-08	-5.57052	7.73274	-1.86191	0.275112	-3.63488	ELF5	E74 like ETS transcription factor 5
209205_s_at	0.000396	1.31e-07	-5.4481	7.16979	-0.810148	0.570323	-1.75339	LMO4	LIM domain only 4
205242_at	0.000396	1.42e-07	-5.43087	7.0913	-1.68961	0.310011	-3.2257	CXCL13	C-X-C motif chemokine ligand 13
209644_x_at	0.000463	2.18e-07	-5.34458	6.70116	-0.966526	0.511737	-1.95413	CDKN2A	cyclin dependent kinase inhibitor 2A
205225_at	0.000463	2.27e-07	5.33573	6.66141	1.5006	2.82961	2.82961	ESR1	estrogen receptor 1
214487_s_at	0.000463	2.49e-07	-5.31721	6.57841	-0.82957	0.562697	-1.77716	RAP2B///RAP2A	RAP2B, member of RAS oncogene family///RAP2A, member of RAS oncogene family
204767_s_at	0.000473	3.03e-07	-5.27737	6.40057	-0.604624	0.657643	-1.52058	FEN1	flap structure-specific endonuclease 1
213029_at	0.000473	3.14e-07	-5.26995	6.36756	-0.837563	0.559588	-1.78703	NFIB	nuclear factor I B
201754_at	0.000473	3.2e-07	5.26606	6.35027	0.642119	1.56062	1.56062	COX6C	cytochrome c oxidase subunit 6C
212638_s_at	0.000561	4.28e-07	5.20579	6.08369	0.71693	1.64368	1.64368	WWP1	WW domain containing E3 ubiquitin protein ligase 1
212219_at	0.000627	5.25e-07	-5.16331	5.89721	-0.639043	0.642139	-1.5573	PSME4	proteasome activator subunit 4
201970_s_at	0.000642	6.06e-07	-5.13317	5.76565	-1.01941	0.493316	-2.0271	NASP	nuclear autoantigenic sperm protein
219051_x_at	0.000642	7.15e-07	5.09851	5.61509	0.989448	1.98543	1.98543	METRN	meteorin, glial cell differentiation regulator
214053_at	0.000642	7.2e-07	5.09692	5.60819	0.714782	1.64124	1.64124	ERBB4	erb-b2 receptor tyrosine kinase 4
204825_at	0.000684	8.26e-07	-5.06789	5.48274	-0.867476	0.548105	-1.82447	MELK	maternal embryonic leucine zipper kinase
213032_at	0.000684	8.54e-07	-5.06075	5.45197	-1.07987	0.473071	-2.11385	NFIB	nuclear factor I B
203702_s_at	0.00073	9.83e-07	-5.031	5.3241	-1.29009	0.408926	-2.44543	TTLL4	tubulin tyrosine ligase like 4
218886_at	0.000931	1.59e-06	-4.92814	4.8867	-0.987113	0.504486	-1.98221	PAK1IP1	PAK1 interacting protein 1
212960_at	0.000969	1.78e-06	4.90309	4.78128	0.683399	1.60592	1.60592	TBC1D9	TBC1 domain family member 9
209290_s_at	0.001166	2.36e-06	-4.84235	4.52742	-1.03458	0.488158	-2.04852	NFIB	nuclear factor I B
209211_at	0.001334	2.75e-06	-4.80798	4.38489	-0.69368	0.618275	-1.6174	KLF5	Kruppel like factor 5
219850_s_at	0.001419	3.31e-06	-4.76725	4.21706	-0.95853	0.514581	-1.94333	EHF	ETS homologous factor
216685_s_at	0.001456	3.56e-06	-4.75148	4.15238	-0.91093	0.531842	-1.88026	MTAP	methylthioadenosine phosphorylase
202589_at	0.001456	3.66e-06	-4.74523	4.12679	-0.683172	0.622795	-1.60567	TYMS	thymidylate synthetase
209289_at	0.001463	3.77e-06	-4.73846	4.09914	-0.880435	0.543204	-1.84093	NFIB	nuclear factor I B
203130_s_at	0.001616	4.42e-06	4.70278	3.95377	0.627592	1.54498	1.54498	KIF5C	kinesin family member 5C
206392_s_at	0.001652	4.6e-06	-4.69423	3.91908	-1.82749	0.281754	-3.54919	RARRES1	retinoic acid receptor responder 1
218211_s_at	0.001656	4.68e-06	4.69018	3.90268	1.01249	2.0174	2.0174	MLPH	melanophilin
204886_at	0.001729	5.19e-06	-4.66688	3.80844	-1.03106	0.489352	-2.04352	PLK4	polo like kinase 4
214164_x_at	0.001729	5.28e-06	4.66328	3.79389	1.18265	2.26994	2.26994	CA12	carbonic anhydrase 12
206391_at	0.00174	5.4e-06	-4.65793	3.77234	-1.73671	0.300053	-3.33275	RARRES1	retinoic acid receptor responder 1
202035_s_at	0.00174	5.47e-06	-4.65535	3.76194	-1.10102	0.466187	-2.14506	SFRP1	secreted frizzled related protein 1
205569_at	0.001883	6.34e-06	-4.62179	3.62719	-1.04064	0.486113	-2.05713	LAMP3	lysosomal associated membrane protein 3
218313_s_at	0.002003	6.94e-06	4.60119	3.54484	0.709581	1.63533	1.63533	GALNT7	polypeptide N-acetylgalactosaminyltransferase 7
204540_at	0.002157	7.65e-06	4.57909	3.45684	1.1206	2.17437	2.17437	EEF1A2	eukaryotic translation elongation factor 1 alpha 2
218868_at	0.002334	8.38e-06	-4.55825	3.37419	-0.604711	0.657603	-1.52067	ACTR3B	ARP3 actin related protein 3 homolog B
207039_at	0.002358	8.57e-06	-4.55304	3.35359	-0.676761	0.625568	-1.59855	CDKN2A	cyclin dependent kinase inhibitor 2A
202269_x_at	0.002366	8.71e-06	-4.54944	3.33934	-0.949745	0.517724	-1.93153	GBP1	guanylate binding protein 1
209122_at	0.002416	9.11e-06	-4.53912	3.29861	-0.726806	0.60424	-1.65497	PLIN2	perilipin 2
203963_at	0.002572	9.93e-06	4.51926	3.22037	1.12999	2.18858	2.18858	CA12	carbonic anhydrase 12
221524_s_at	0.002645	1.03e-05	-4.51016	3.18464	-0.991615	0.502914	-1.98841	RRAGD	Ras related GTP binding D
211467_s_at	0.002827	1.12e-05	-4.49211	3.11393	-0.898844	0.536316	-1.86457	NFIB	nuclear factor I B
202580_x_at	0.002873	1.15e-05	-4.48572	3.08895	-0.85189	0.554059	-1.80486	FOXM1	forkhead box M1
210074_at	0.002878	1.17e-05	-4.48157	3.07275	-0.643335	0.640231	-1.56194	CTSV	cathepsin V
204667_at	0.002878	1.18e-05	4.48015	3.0672	1.01877	2.02619	2.02619	FOXA1	forkhead box A1
212529_at	0.002918	1.2e-05	-4.47443	3.04492	-0.702371	0.614562	-1.62718	LSM12	LSM12 homolog
210024_s_at	0.002929	1.22e-05	-4.47105	3.03172	-0.674127	0.626711	-1.59563	UBE2E3	ubiquitin conjugating enzyme E2 E3
203693_s_at	0.003032	1.28e-05	-4.46052	2.99076	-0.658201	0.633668	-1.57811	E2F3	E2F transcription factor 3
209698_at	0.003173	1.35e-05	-4.44747	2.94009	-0.662551	0.63176	-1.58288	CCHCR1	coiled-coil alpha-helical rod protein 1
215729_s_at	0.003219	1.42e-05	-4.43682	2.89881	-1.88392	0.270946	-3.69077	VGLL1	vestigial like family member 1
212022_s_at	0.003242	1.44e-05	-4.43281	2.88327	-0.739811	0.598818	-1.66996	MKI67	marker of proliferation Ki-67
210206_s_at	0.003314	1.5e-05	-4.42265	2.84403	-0.693273	0.618449	-1.61695	DDX11	DEAD/H-box helicase 11
218236_s_at	0.003314	1.54e-05	-4.417	2.82223	-0.59388	0.662559	-1.5093	PRKD3	protein kinase D3
203930_s_at	0.003314	1.55e-05	4.41609	2.81871	0.596125	1.51165	1.51165	MAPT	microtubule associated protein tau
211469_s_at	0.003413	1.62e-05	-4.40468	2.77475	-0.719592	0.607269	-1.64672	CXCR6	C-X-C motif chemokine receptor 6
211084_x_at	0.003461	1.72e-05	-4.39104	2.72234	-0.876841	0.544558	-1.83635	PRKD3	protein kinase D3
219740_at	0.003463	1.75e-05	-4.38656	2.70515	-0.937541	0.522122	-1.91526	VASH2	vasohibin 2
216598_s_at	0.003463	1.77e-05	-4.38462	2.69773	-1.15587	0.448795	-2.22819	CCL2	C-C motif chemokine ligand 2
203625_x_at	0.003478	1.79e-05	-4.38108	2.68418	-0.610821	0.654824	-1.52713	SKP2	S-phase kinase-associated protein 2, E3 ubiquitin protein ligase
202089_s_at	0.003872	2.09e-05	4.34554	2.54849	0.911246	1.88067	1.88067	SLC39A6	solute carrier family 39 member 6
204794_at	0.004201	2.41e-05	-4.31074	2.41655	-0.866614	0.548433	-1.82338	DUSP2	dual specificity phosphatase 2
208712_at	0.004406	2.59e-05	4.29382	2.35272	0.841321	1.79169	1.79169	CCND1	cyclin D1
209597_s_at	0.004537	2.69e-05	4.28493	2.31927	0.65305	1.57249	1.57249	PNMA2	paraneoplastic Ma antigen 2
215867_x_at	0.004574	2.75e-05	4.27937	2.2984	0.957836	1.94239	1.94239	CA12	carbonic anhydrase 12
203687_at	0.004632	2.81e-05	-4.27454	2.28024	-0.800051	0.574329	-1.74116	CX3CL1	C-X3-C motif chemokine ligand 1
204775_at	0.004837	3.08e-05	-4.25192	2.19557	-1.02022	0.493042	-2.02823	CHAF1B	chromatin assembly factor 1 subunit B
202088_at	0.004946	3.17e-05	4.24484	2.16917	0.913051	1.88302	1.88302	SLC39A6	solute carrier family 39 member 6
218080_x_at	0.00519	3.39e-05	-4.22859	2.10863	-0.62884	0.646696	-1.54632	FAF1	Fas associated factor 1
210735_s_at	0.005393	3.7e-05	4.20746	2.03025	0.775209	1.71144	1.71144	CA12	carbonic anhydrase 12
219498_s_at	0.005427	3.75e-05	-4.20433	2.01865	-0.814829	0.568476	-1.75909	BCL11A	B-cell CLL/lymphoma 11A
209988_s_at	0.005479	3.89e-05	4.19557	1.98629	0.884419	1.84602	1.84602	ASCL1	achaete-scute family bHLH transcription factor 1
201117_s_at	0.005479	3.92e-05	4.19385	1.97995	0.905063	1.87263	1.87263	CPE	carboxypeptidase E
219197_s_at	0.005479	3.94e-05	4.19257	1.97519	1.28802	2.44193	2.44193	SCUBE2	signal peptide, CUB domain and EGF like domain containing 2
203564_at	0.005479	4.03e-05	-4.1869	1.95429	-0.592275	0.663296	-1.50762	FANCG	Fanconi anemia complementation group G
209170_s_at	0.005479	4.04e-05	-4.18612	1.95141	-1.15543	0.448932	-2.22751	GPM6B	glycoprotein M6B
221004_s_at	0.005479	4.06e-05	-4.18519	1.948	-0.983496	0.505753	-1.97725	ITM2C	integral membrane protein 2C
209167_at	0.005479	4.06e-05	-4.18495	1.9471	-1.22691	0.42723	-2.34066	GPM6B	glycoprotein M6B
209365_s_at	0.005479	4.11e-05	4.18219	1.93693	0.63956	1.55785	1.55785	ECM1	extracellular matrix protein 1
211235_s_at	0.005547	4.2e-05	4.17675	1.91692	0.779387	1.7164	1.7164	ESR1	estrogen receptor 1
205347_s_at	0.005547	4.23e-05	-4.17483	1.90985	-0.781256	0.58186	-1.71863	TMSB15B///TMSB15A	thymosin beta 15B///thymosin beta 15a
204750_s_at	0.005998	4.88e-05	-4.13986	1.7817	-0.91027	0.532086	-1.8794	DSC2	desmocollin 2
214126_at	0.005998	4.9e-05	-4.13884	1.77797	-0.834066	0.560946	-1.7827
211466_at	0.006148	5.28e-05	-4.12032	1.71052	-1.07635	0.474229	-2.10869	NFIB	nuclear factor I B
202036_s_at	0.006148	5.3e-05	-4.11955	1.70771	-1.31215	0.402719	-2.48312	SFRP1	secreted frizzled related protein 1
208022_s_at	0.006153	5.37e-05	-4.11624	1.69568	-0.794237	0.576648	-1.73416	CDC14B	cell division cycle 14B
215552_s_at	0.006173	5.45e-05	4.11236	1.68158	0.692038	1.61556	1.61556	ESR1	estrogen receptor 1
214440_at	0.006632	6.13e-05	4.08323	1.57614	1.10349	2.14874	2.14874	NAT1	N-acetyltransferase 1
206373_at	0.006725	6.28e-05	-4.07734	1.55491	-1.26445	0.416258	-2.40236	ZIC1	Zic family member 1
208650_s_at	0.006886	6.51e-05	-4.06829	1.52232	-0.96362	0.512768	-1.9502	CD24	CD24 molecule
213138_at	0.006901	6.57e-05	-4.06614	1.51458	-0.680941	0.623758	-1.60318	ARID5A	AT-rich interaction domain 5A
205044_at	0.006932	6.63e-05	-4.06383	1.50627	-1.73693	0.300007	-3.33326	GABRP	gamma-aminobutyric acid type A receptor pi subunit
200951_s_at	0.007011	6.73e-05	-4.05985	1.49198	-0.782069	0.581532	-1.7196	CCND2	cyclin D2
209772_s_at	0.007275	7.11e-05	-4.04613	1.44279	-1.03298	0.4887	-2.04624	CD24	CD24 molecule
208358_s_at	0.007323	7.23e-05	-4.04198	1.42795	-0.842847	0.557542	-1.79359	UGT8	UDP glycosyltransferase 8
204962_s_at	0.007433	7.47e-05	-4.03371	1.39837	-0.65172	0.636521	-1.57104	SLC35F6///CENPA	solute carrier family 35 member F6///centromere protein A
203397_s_at	0.007433	7.47e-05	-4.03369	1.39832	-0.850997	0.554402	-1.80375	GALNT3	polypeptide N-acetylgalactosaminyltransferase 3
205157_s_at	0.007556	7.65e-05	-4.02772	1.37702	-1.29002	0.408945	-2.44532	KRT17///JUP	keratin 17///junction plakoglobin
212670_at	0.007556	7.7e-05	-4.0262	1.37158	-0.909581	0.53234	-1.8785	ELN	elastin
203144_s_at	0.007577	7.89e-05	4.02005	1.34968	0.653994	1.57352	1.57352	KIAA0040	KIAA0040
204533_at	0.007718	8.11e-05	-4.01316	1.32516	-0.875716	0.544983	-1.83492	CXCL10	C-X-C motif chemokine ligand 10
205334_at	0.007835	8.33e-05	-4.00619	1.3004	-0.949764	0.517717	-1.93156	S100A1	S100 calcium binding protein A1
210029_at	0.008385	9.11e-05	-3.98372	1.22084	-0.641677	0.640967	-1.56014	IDO1	indoleamine 2,3-dioxygenase 1
219956_at	0.008458	9.22e-05	3.98047	1.20936	0.658733	1.5787	1.5787	GALNT6	polypeptide N-acetylgalactosaminyltransferase 6
211020_at	0.009103	0.0001	-3.95965	1.13602	-0.783963	0.580769	-1.72185	GCNT2	glucosaminyl (N-acetyl) transferase 2, I-branching enzyme (I blood group)
221974_at	0.009785	0.000109	3.93806	1.06034	0.694996	1.61888	1.61888	LOC101930404///SNORD116-28///SNORD115-26///SNORD115-13///SNORD115-7///SNORD116-22///SNORD116-4///PWARSN///SNORD107///SNRPN///IPW	uncharacterized LOC101930404///small nucleolar RNA, C/D box 116-28///small nucleolar RNA, C/D box 115-26///small nucleolar RNA, C/D box 115-13///small nucleolar RNA, C/D box 115-7///small nucleolar RNA, C/D box 116-22///small nucleolar RNA, C/D box 116-4///Prader Willi/Angelman region RNA, SNRPN neighbor///small nucleolar RNA, C/D box 107///small nuclear ribonucleoprotein polypeptide N///imprinte…
209173_at	0.00984	0.00011	3.9356	1.05174	1.97985	3.94451	3.94451	AGR2	anterior gradient 2, protein disulphide isomerase family member
218755_at	0.009843	0.00011	-3.93449	1.04786	-0.672918	0.627237	-1.59429	KIF20A	kinesin family member 20A
203222_s_at	0.009907	0.000112	-3.93166	1.03797	-0.770917	0.586045	-1.70635	TLE1	transducin like enhancer of split 1
202937_x_at	0.009907	0.000113	-3.92875	1.02781	-0.854666	0.552993	-1.80834	RRP7A	ribosomal RNA processing 7 homolog A
204863_s_at	0.009961	0.000114	3.92634	1.01939	0.668481	1.5894	1.5894	IL6ST	interleukin 6 signal transducer
202037_s_at	0.010179	0.000117	-3.91878	0.99305	-0.956858	0.515178	-1.94108	SFRP1	secreted frizzled related protein 1
213523_at	0.01023	0.000119	-3.91466	0.97868	-0.691263	0.619311	-1.6147	CCNE1	cyclin E1
200824_at	0.01023	0.00012	-3.91383	0.97579	-0.624464	0.648661	-1.54164	GSTP1	glutathione S-transferase pi 1
209953_s_at	0.01023	0.00012	-3.91253	0.97129	-0.613399	0.653655	-1.52986	CDC37	cell division cycle 37
201596_x_at	0.01032	0.000122	3.90793	0.9553	0.628463	1.54592	1.54592	KRT18	keratin 18
206754_s_at	0.01032	0.000123	3.90718	0.95268	1.24141	2.36429	2.36429	CYP2B7P///CYP2B6	cytochrome P450 family 2 subfamily B member 7, pseudogene///cytochrome P450 family 2 subfamily B member 6
209680_s_at	0.01032	0.000123	-3.90638	0.9499	-0.730312	0.602774	-1.659	KIFC1	kinesin family member C1
205941_s_at	0.010654	0.000131	3.88953	0.89151	0.716553	1.64325	1.64325	COL10A1	collagen type X alpha 1 chain
201841_s_at	0.010701	0.000133	3.88713	0.8832	0.707695	1.63319	1.63319	HSPB1	heat shock protein family B (small) member 1
207437_at	0.010701	0.000133	3.88652	0.8811	0.990536	1.98692	1.98692	NOVA1	NOVA alternative splicing regulator 1
206538_at	0.010708	0.000135	-3.88204	0.8656	-0.747221	0.59575	-1.67856	MRAS	muscle RAS oncogene homolog
201656_at	0.010708	0.000136	-3.88172	0.86451	-0.811909	0.569628	-1.75553	ITGA6	integrin subunit alpha 6
209604_s_at	0.01078	0.000137	3.87906	0.85533	0.969641	1.95835	1.95835	GATA3	GATA binding protein 3
210032_s_at	0.010786	0.000138	3.87628	0.84573	0.594432	1.50988	1.50988	SPAG6	sperm associated antigen 6
210319_x_at	0.010995	0.000143	3.86851	0.81895	0.748263	1.67977	1.67977	MSX2	msh homeobox 2
213345_at	0.010995	0.000143	3.8676	0.81582	0.62173	1.53872	1.53872	NFATC4	nuclear factor of activated T-cells 4
204126_s_at	0.011417	0.000151	-3.85401	0.76908	-0.816993	0.567624	-1.76173	CDC45	cell division cycle 45
207456_at	0.011417	0.000151	3.85326	0.76652	0.605842	1.52187	1.52187	HNF4G	hepatocyte nuclear factor 4 gamma
205376_at	0.012438	0.000167	3.82705	0.67682	0.676346	1.59809	1.59809	INPP4B	inositol polyphosphate-4-phosphatase type II B
209460_at	0.012438	0.000168	3.82595	0.67306	0.97209	1.96168	1.96168	ABAT	4-aminobutyrate aminotransferase
208711_s_at	0.012438	0.000168	3.82571	0.67224	0.713823	1.64014	1.64014	CCND1	cyclin D1
217084_at	0.012448	0.00017	-3.82217	0.66019	-0.699809	0.615653	-1.62429	IGHV3-23///IGHV4-31///IGHM///IGHG1///IGHA1	immunoglobulin heavy variable 3-23///immunoglobulin heavy variable 4-31///immunoglobulin heavy constant mu///immunoglobulin heavy constant gamma 1 (G1m marker)///immunoglobulin heavy constant alpha 1
217165_x_at	0.012448	0.000171	-3.82182	0.65898	-0.679388	0.62443	-1.60146	MT1F	metallothionein 1F
218542_at	0.012448	0.000171	-3.82043	0.65426	-0.686441	0.621385	-1.60931	CEP55	centrosomal protein 55
202870_s_at	0.012448	0.000171	-3.82032	0.65387	-0.646699	0.63874	-1.56558	CDC20	cell division cycle 20
203690_at	0.012548	0.000174	-3.81673	0.64166	-0.866599	0.548438	-1.82336	TUBGCP3	tubulin gamma complex associated protein 3
201116_s_at	0.012548	0.000174	3.81577	0.63839	0.846893	1.79862	1.79862	CPE	carboxypeptidase E
203979_at	0.012548	0.000175	-3.81563	0.63793	-0.755867	0.59219	-1.68865	CYP27A1	cytochrome P450 family 27 subfamily A member 1
202965_s_at	0.012548	0.000176	-3.81423	0.63314	-0.935978	0.522688	-1.91319	CAPN6	calpain 6
219545_at	0.012548	0.000176	-3.81371	0.63137	-0.91282	0.531146	-1.88272	NDUFC2-KCTD14///KCTD14	NDUFC2-KCTD14 readthrough///potassium channel tetramerization domain containing 14
206393_at	0.012548	0.000178	-3.81062	0.62088	-0.600613	0.659474	-1.51636	TNNI2	troponin I2, fast skeletal type
203165_s_at	0.012743	0.000185	-3.8008	0.58753	-0.633522	0.644601	-1.55135	SLC33A1	solute carrier family 33 member 1
209035_at	0.012825	0.000189	-3.79487	0.56744	-0.700473	0.61537	-1.62504	MDK	midkine (neurite growth-promoting factor 2)
209832_s_at	0.012825	0.000189	-3.79473	0.56697	-0.6895	0.620069	-1.61272	CDT1	chromatin licensing and DNA replication factor 1
205363_at	0.012937	0.000193	-3.78936	0.5488	-1.02447	0.491591	-2.03421	BBOX1	gamma-butyrobetaine hydroxylase 1
203417_at	0.012937	0.000194	-3.78729	0.54178	-0.820787	0.566133	-1.76637	MFAP2	microfibrillar associated protein 2
220955_x_at	0.012937	0.000196	-3.78566	0.53627	-0.710453	0.611128	-1.63632	RAB23	RAB23, member RAS oncogene family
210041_s_at	0.012937	0.000196	-3.78519	0.53469	-0.660099	0.632835	-1.58019	PGM3	phosphoglucomutase 3
216633_s_at	0.012937	0.000197	-3.78352	0.52904	-0.73464	0.600968	-1.66398	PLCH1	phospholipase C eta 1
201860_s_at	0.012937	0.000199	3.78172	0.52299	0.780134	1.71729	1.71729	PLAT	plasminogen activator, tissue type
214567_s_at	0.013158	0.000203	-3.7761	0.50401	-0.83923	0.558942	-1.7891	XCL2///XCL1	X-C motif chemokine ligand 2///X-C motif chemokine ligand 1
215346_at	0.013158	0.000205	-3.77278	0.49283	-0.634216	0.644291	-1.55209	CD40	CD40 molecule
200755_s_at	0.013158	0.000206	-3.77222	0.49092	-0.622416	0.649582	-1.53945	CALU	calumenin
212956_at	0.013719	0.000221	3.75348	0.42793	1.01379	2.01921	2.01921	TBC1D9	TBC1 domain family member 9
201150_s_at	0.013719	0.000222	3.75182	0.42238	0.823859	1.77013	1.77013	TIMP3	TIMP metallopeptidase inhibitor 3
210108_at	0.013918	0.000226	3.74694	0.40602	0.693209	1.61688	1.61688	CACNA1D	calcium voltage-gated channel subunit alpha1 D
221872_at	0.013918	0.000228	-3.74504	0.39966	-1.18281	0.440493	-2.27018	RARRES1	retinoic acid receptor responder 1
205345_at	0.014047	0.000232	-3.74041	0.38416	-0.737577	0.599746	-1.66737	BARD1	BRCA1 associated RING domain 1
220425_x_at	0.014149	0.000237	-3.73416	0.36328	-0.858089	0.551683	-1.81264	ROPN1B	rhophilin associated tail protein 1B
212637_s_at	0.014199	0.000242	3.72943	0.34749	0.63992	1.55824	1.55824	WWP1	WW domain containing E3 ubiquitin protein ligase 1
210138_at	0.014199	0.000242	3.72859	0.34468	0.707682	1.63318	1.63318	RGS20	regulator of G-protein signaling 20
205819_at	0.014421	0.000249	-3.72201	0.32278	-0.788178	0.579075	-1.72689	MARCO	macrophage receptor with collagenous structure
204915_s_at	0.014508	0.000251	-3.7197	0.31508	-0.93968	0.521349	-1.9181	SOX11	SRY-box 11
205009_at	0.014559	0.000253	3.71681	0.30546	1.3689	2.58274	2.58274	TFF1	trefoil factor 1
202363_at	0.014575	0.000255	3.71502	0.29951	0.59996	1.51567	1.51567	SPOCK1	sparc/osteonectin, cwcv and kazal-like domains proteoglycan (testican) 1
221964_at	0.014724	0.000258	-3.71159	0.28813	-0.589972	0.664356	-1.50522	TULP3	tubby like protein 3
210013_at	0.014829	0.000261	3.709	0.27951	0.657408	1.57725	1.57725	HPX	hemopexin
210180_s_at	0.014841	0.000262	-3.70741	0.27424	-0.593809	0.662591	-1.50923	TRA2B	transformer 2 beta homolog (Drosophila)
204822_at	0.014992	0.000266	-3.70401	0.26296	-0.68542	0.621825	-1.60817	TTK	TTK protein kinase
205029_s_at	0.015039	0.000267	-3.70236	0.25749	-1.44798	0.366533	-2.72827	FABP7	fatty acid binding protein 7
206325_at	0.015123	0.000272	3.6973	0.24075	0.842084	1.79264	1.79264	SERPINA6	serpin family A member 6
204623_at	0.015614	0.000284	3.68568	0.20232	1.16703	2.24549	2.24549	TFF3	trefoil factor 3
211527_x_at	0.015643	0.000286	-3.68451	0.19846	-0.712745	0.610158	-1.63892	VEGFA	vascular endothelial growth factor A
221520_s_at	0.01575	0.00029	-3.68069	0.18588	-0.830791	0.562221	-1.77866	CDCA8	cell division cycle associated 8
215177_s_at	0.015911	0.000294	-3.67662	0.17245	-0.617093	0.651983	-1.53378	ITGA6	integrin subunit alpha 6
210941_at	0.016423	0.000305	3.66674	0.13997	0.856681	1.81087	1.81087	PCDH7	protocadherin 7
215363_x_at	0.016456	0.000307	-3.66496	0.13413	-0.699493	0.615788	-1.62393	FOLH1B///FOLH1	folate hydrolase 1B///folate hydrolase (prostate-specific membrane antigen) 1
212925_at	0.016482	0.000312	3.66099	0.12107	0.60779	1.52392	1.52392	MISP	mitotic spindle positioning
201252_at	0.016482	0.000312	-3.66049	0.11944	-0.628455	0.646869	-1.54591	PSMC4	proteasome 26S subunit, ATPase 4
218480_at	0.016482	0.000313	-3.65994	0.11764	-0.588336	0.665109	-1.50351	AGBL5	ATP/GTP binding protein like 5
205801_s_at	0.016841	0.000324	-3.65026	0.08591	-0.763422	0.589097	-1.69751	RASGRP3	RAS guanyl releasing protein 3
219566_at	0.016947	0.000327	-3.64792	0.07827	-0.676384	0.625732	-1.59813	PLEKHF1	pleckstrin homology and FYVE domain containing 1
202434_s_at	0.017532	0.000342	-3.63553	0.0378	-0.715171	0.609133	-1.64168	CYP1B1	cytochrome P450 family 1 subfamily B member 1
216603_at	0.017614	0.000347	3.63177	0.02554	0.79649	1.73687	1.73687	SLC7A8	solute carrier family 7 member 8
201564_s_at	0.018995	0.000384	-3.60371	-0.06555	-0.798406	0.574984	-1.73918	FSCN1	fascin actin-bundling protein 1
204695_at	0.019153	0.000389	-3.60084	-0.07486	-0.637157	0.642979	-1.55526	CDC25A	cell division cycle 25A
200670_at	0.01933	0.000394	3.59709	-0.08697	0.664494	1.58501	1.58501	XBP1	X-box binding protein 1
210164_at	0.019438	0.0004	-3.59258	-0.10153	-0.601203	0.659204	-1.51698	GZMB	granzyme B
213664_at	0.019636	0.000406	3.58857	-0.11447	0.755903	1.68869	1.68869	SLC1A1	solute carrier family 1 member 1
219978_s_at	0.019694	0.000414	-3.58341	-0.13109	-0.635029	0.643928	-1.55297	NUSAP1	nucleolar and spindle associated protein 1
207076_s_at	0.019764	0.000421	-3.57876	-0.14607	-0.591456	0.663673	-1.50677	ASS1	argininosuccinate synthase 1
206827_s_at	0.019764	0.000421	-3.57852	-0.14683	-0.732892	0.601696	-1.66197	TRPV6	transient receptor potential cation channel subfamily V member 6
207030_s_at	0.019777	0.000423	-3.57718	-0.15112	-0.786602	0.579708	-1.72501	CSRP2	cysteine and glycine rich protein 2
220540_at	0.019817	0.000425	3.57604	-0.1548	0.841378	1.79176	1.79176	KCNK15	potassium two pore domain channel subfamily K member 15
216379_x_at	0.019821	0.000426	-3.57541	-0.15681	-0.691501	0.619209	-1.61496	CD24	CD24 molecule
218332_at	0.019908	0.000429	3.57362	-0.16256	0.686876	1.60979	1.60979	BEX1	brain expressed X-linked 1
209114_at	0.02004	0.000433	3.57122	-0.17027	0.902844	1.86975	1.86975	TSPAN1	tetraspanin 1
202270_at	0.020282	0.000446	-3.56277	-0.19738	-0.821668	0.565787	-1.76745	GBP1	guanylate binding protein 1
205597_at	0.021215	0.00047	3.54804	-0.24447	0.877327	1.83697	1.83697	SLC44A4	solute carrier family 44 member 4
206023_at	0.021221	0.000472	-3.54681	-0.24838	-1.06179	0.479036	-2.08753	NMU	neuromedin U
201374_x_at	0.021266	0.000476	-3.54458	-0.25549	-0.586983	0.665734	-1.5021	PPP2CB	protein phosphatase 2 catalytic subunit beta
215942_s_at	0.021266	0.000476	-3.54457	-0.25553	-0.642246	0.640715	-1.56076	GTSE1	G2 and S-phase expressed 1
203358_s_at	0.021673	0.000489	-3.53707	-0.27941	-0.605171	0.657393	-1.52116	EZH2	enhancer of zeste 2 polycomb repressive complex 2 subunit
203438_at	0.021871	0.000498	3.53232	-0.29452	0.933712	1.91018	1.91018	STC2	stanniocalcin 2
219576_at	0.021871	0.0005	-3.53114	-0.29829	-0.649282	0.637597	-1.56839	MAP7D3	MAP7 domain containing 3
212964_at	0.022259	0.000515	-3.5225	-0.32571	-0.682364	0.623143	-1.60477	HIC2	hypermethylated in cancer 2
205051_s_at	0.022611	0.000531	-3.51432	-0.3516	-0.75525	0.592444	-1.68792	KIT	KIT proto-oncogene receptor tyrosine kinase
220625_s_at	0.022844	0.000539	-3.50988	-0.36567	-1.02217	0.492377	-2.03097	ELF5	E74 like ETS transcription factor 5
206560_s_at	0.022902	0.000545	-3.50704	-0.37464	-1.1179	0.460765	-2.1703	MIA	melanoma inhibitory activity
204103_at	0.023065	0.00055	-3.50452	-0.38258	-0.608833	0.655727	-1.52502	CCL4	C-C motif chemokine ligand 4
204508_s_at	0.023168	0.000558	3.50045	-0.39544	1.19525	2.28984	2.28984	CA12	carbonic anhydrase 12
221879_at	0.02317	0.00056	-3.49904	-0.39986	-0.627966	0.647088	-1.54538	CALML4	calmodulin like 4
266_s_at	0.023224	0.000563	-3.49787	-0.40356	-0.762322	0.589547	-1.69622	CD24	CD24 molecule
205778_at	0.023278	0.000565	-3.4967	-0.40725	-0.748445	0.595245	-1.67998	KLK7	kallikrein related peptidase 7
202752_x_at	0.023328	0.000571	3.49402	-0.41568	0.626376	1.54368	1.54368	SLC7A8	solute carrier family 7 member 8
209683_at	0.023538	0.000579	-3.48976	-0.42909	-0.708116	0.612119	-1.63367	FAM49A	family with sequence similarity 49 member A
206999_at	0.023672	0.000585	-3.48682	-0.43832	-0.738417	0.599397	-1.66834	IL12RB2	interleukin 12 receptor subunit beta 2
214428_x_at	0.024051	0.0006	3.4798	-0.46037	0.733442	1.6626	1.6626	C4B_2///C4B///C4A	complement component 4B (Chido blood group), copy 2///complement component 4B (Chido blood group)///complement component 4A (Rodgers blood group)
208451_s_at	0.024803	0.000634	3.46406	-0.50962	0.792017	1.73149	1.73149	C4B_2///C4B///C4A	complement component 4B (Chido blood group), copy 2///complement component 4B (Chido blood group)///complement component 4A (Rodgers blood group)
206869_at	0.024979	0.000642	3.46086	-0.51962	0.812683	1.75647	1.75647	CHAD	chondroadherin
202431_s_at	0.024979	0.000642	-3.46057	-0.52054	-0.65337	0.635794	-1.57284	MYC	v-myc avian myelocytomatosis viral oncogene homolog
211908_x_at	0.025431	0.00066	-3.45298	-0.54418	-0.812541	0.569378	-1.7563	IGK	immunoglobulin kappa locus
209771_x_at	0.025466	0.000663	-3.45165	-0.54833	-0.652291	0.636269	-1.57166	CD24	CD24 molecule
215842_s_at	0.02559	0.000669	-3.44915	-0.55613	-0.708873	0.611798	-1.63453	ATP11A	ATPase phospholipid transporting 11A
211233_x_at	0.02616	0.000694	3.43867	-0.58869	0.653292	1.57275	1.57275	ESR1	estrogen receptor 1
201820_at	0.026322	0.0007	-3.436	-0.59696	-0.998379	0.500562	-1.99775	KRT5	keratin 5
203915_at	0.028057	0.000781	-3.40496	-0.69283	-0.752353	0.593635	-1.68454	CXCL9	C-X-C motif chemokine ligand 9
218309_at	0.028798	0.00081	3.39424	-0.72577	0.610618	1.52691	1.52691	CAMK2N1	calcium/calmodulin dependent protein kinase II inhibitor 1
214110_s_at	0.028816	0.000813	-3.39315	-0.72911	-0.761644	0.589824	-1.69542	LOC654342///LOC645166	lymphocyte-specific protein 1 pseudogene///lymphocyte-specific protein 1 pseudogene
203929_s_at	0.028919	0.00082	3.39074	-0.73647	0.668725	1.58967	1.58967	MAPT	microtubule associated protein tau
205890_s_at	0.029977	0.000869	-3.37423	-0.78698	-0.960876	0.513745	-1.94649	UBD///GABBR1	ubiquitin D///gamma-aminobutyric acid type B receptor subunit 1
210096_at	0.030093	0.000878	3.37104	-0.7967	0.963371	1.94986	1.94986	CYP4B1	cytochrome P450 family 4 subfamily B member 1
216491_x_at	0.030093	0.000884	-3.3692	-0.80231	-1.26652	0.41566	-2.40581	IGHM	immunoglobulin heavy constant mu
203637_s_at	0.031516	0.000954	-3.34713	-0.86935	-0.709876	0.611373	-1.63566	MID1	midline 1
205337_at	0.031591	0.000958	3.34569	-0.87371	0.624503	1.54168	1.54168	DCT	dopachrome tautomerase
203256_at	0.031693	0.000966	-3.34347	-0.88043	-1.00788	0.497276	-2.01096	CDH3	cadherin 3
219311_at	0.032085	0.000983	-3.33817	-0.89645	-0.756072	0.592106	-1.68889	CEP76	centrosomal protein 76
209800_at	0.03246	0.00101	-3.33124	-0.91738	-1.19671	0.43627	-2.29216	KRT16	keratin 16
203213_at	0.032584	0.00102	-3.3265	-0.93167	-0.598093	0.660626	-1.51371	CDK1	cyclin dependent kinase 1
205449_at	0.032734	0.00103	-3.32366	-0.94021	-0.705119	0.613392	-1.63028	SAC3D1	SAC3 domain containing 1
214991_s_at	0.033022	0.00105	-3.31769	-0.95816	-0.612667	0.653987	-1.52908	PIGO	phosphatidylinositol glycan anchor biosynthesis class O
222222_s_at	0.033473	0.00108	-3.30955	-0.98259	-0.60711	0.65651	-1.52321	HOMER3	homer scaffolding protein 3
202988_s_at	0.033763	0.00111	-3.30254	-1.00358	-0.727866	0.603796	-1.65619	RGS1	regulator of G-protein signaling 1
210397_at	0.03387	0.00112	-3.30045	-1.00984	-0.640919	0.641304	-1.55932	DEFB1	defensin beta 1
221986_s_at	0.033891	0.00112	-3.29947	-1.01277	-0.714554	0.609393	-1.64098	KLHL24	kelch like family member 24
215949_x_at	0.033899	0.00112	-3.299	-1.01418	-0.842364	0.557729	-1.79299	IGHM	immunoglobulin heavy constant mu
214269_at	0.034285	0.00115	3.29192	-1.03533	0.660782	1.58094	1.58094	MFSD7	major facilitator superfamily domain containing 7
221436_s_at	0.034428	0.00117	-3.28813	-1.04663	-0.605163	0.657397	-1.52115	CDCA3	cell division cycle associated 3
203649_s_at	0.035352	0.00121	-3.27797	-1.07686	-0.719296	0.607394	-1.64638	PLA2G2A	phospholipase A2 group IIA
214916_x_at	0.035429	0.00121	-3.27656	-1.08107	-0.653248	0.635847	-1.5727	IGHV3-23///IGHV4-31///IGHM///IGHG3///IGHG1///IGHA2///IGHA1	immunoglobulin heavy variable 3-23///immunoglobulin heavy variable 4-31///immunoglobulin heavy constant mu///immunoglobulin heavy constant gamma 3 (G3m marker)///immunoglobulin heavy constant gamma 1 (G1m marker)///immunoglobulin heavy constant alpha 2 (A2m marker)///immunoglobulin heavy constant alpha 1
218105_s_at	0.036028	0.00124	-3.26928	-1.10267	-0.603741	0.658045	-1.51965	MRPL4	mitochondrial ribosomal protein L4
209924_at	0.036234	0.00126	-3.26643	-1.11111	-0.825782	0.564176	-1.7725	CCL18	C-C motif chemokine ligand 18
203472_s_at	0.036594	0.00128	-3.26006	-1.12996	-0.666813	0.629897	-1.58756	SLCO2B1	solute carrier organic anion transporter family member 2B1
219663_s_at	0.03702	0.00131	3.25435	-1.14684	0.639053	1.55731	1.55731	TMEM121	transmembrane protein 121
216510_x_at	0.037098	0.00131	-3.25297	-1.15092	-0.953569	0.516354	-1.93666	IGHV3-23///IGHV4-31///IGHM///IGHG1///IGHA1	immunoglobulin heavy variable 3-23///immunoglobulin heavy variable 4-31///immunoglobulin heavy constant mu///immunoglobulin heavy constant gamma 1 (G1m marker)///immunoglobulin heavy constant alpha 1
204656_at	0.037725	0.00135	-3.24535	-1.17338	-0.604144	0.657861	-1.52008	SHB	SH2 domain containing adaptor protein B
201710_at	0.03793	0.00136	-3.24187	-1.18361	-0.623284	0.649191	-1.54038	MYBL2	MYB proto-oncogene like 2
204709_s_at	0.039443	0.00144	-3.22611	-1.22989	-0.625139	0.648357	-1.54236	KIF23	kinesin family member 23
204040_at	0.03981	0.00146	-3.22077	-1.24554	-0.671809	0.627719	-1.59307	RNF144A	ring finger protein 144A
202018_s_at	0.03987	0.00147	-3.21959	-1.24899	-1.40837	0.376738	-2.65437	LTF	lactotransferrin
219682_s_at	0.039958	0.00147	3.21856	-1.25199	0.884212	1.84576	1.84576	TBX3	T-box 3
221854_at	0.040068	0.00148	-3.21722	-1.25591	-0.803785	0.572844	-1.74567	PKP1	plakophilin 1
209603_at	0.040906	0.00152	3.20873	-1.28068	0.882056	1.843	1.843	GATA3	GATA binding protein 3
207481_at	0.040906	0.00152	3.20861	-1.28102	0.627936	1.54535	1.54535
209213_at	0.041519	0.00156	-3.20173	-1.30108	-0.642496	0.640604	-1.56103	CBR1	carbonyl reductase 1
205478_at	0.042045	0.0016	-3.19337	-1.32537	-1.06416	0.478253	-2.09094	PPP1R1A	protein phosphatase 1 regulatory inhibitor subunit 1A
217378_x_at	0.042045	0.0016	-3.19316	-1.32597	-1.07997	0.473038	-2.114	IGKV1OR2-108	immunoglobulin kappa variable 1/OR2-108 (non-functional)
218976_at	0.042045	0.0016	3.19301	-1.32642	0.86264	1.81836	1.81836	DNAJC12	DnaJ heat shock protein family (Hsp40) member C12
219386_s_at	0.042045	0.00161	-3.19247	-1.32798	-0.721327	0.606539	-1.6487	SLAMF8	SLAM family member 8
215304_at	0.042301	0.00163	3.18887	-1.33843	0.593143	1.50853	1.50853
211650_x_at	0.042437	0.00164	-3.18719	-1.34328	-0.969174	0.510798	-1.95772	IGHV3-23///IGHV4-31///IGHM///IGHG3///IGHG1///IGHD///IGHA1///IGH	immunoglobulin heavy variable 3-23///immunoglobulin heavy variable 4-31///immunoglobulin heavy constant mu///immunoglobulin heavy constant gamma 3 (G3m marker)///immunoglobulin heavy constant gamma 1 (G1m marker)///immunoglobulin heavy constant delta///immunoglobulin heavy constant alpha 1///immunoglobulin heavy locus
205357_s_at	0.042625	0.00165	3.18438	-1.35143	0.601389	1.51718	1.51718	AGTR1	angiotensin II receptor type 1
205240_at	0.042625	0.00165	-3.18375	-1.35324	-0.80474	0.572465	-1.74683	GPSM2	G-protein signaling modulator 2
221538_s_at	0.043449	0.00172	-3.17263	-1.38537	-0.613549	0.653587	-1.53002	PLXNA1	plexin A1
209987_s_at	0.043912	0.00175	3.1661	-1.40419	0.826135	1.77293	1.77293	ASCL1	achaete-scute family bHLH transcription factor 1
216222_s_at	0.044071	0.00176	-3.16432	-1.40933	-0.736314	0.600271	-1.66591	MYO10	myosin X
212998_x_at	0.045046	0.00185	-3.15058	-1.44879	-0.586741	0.665846	-1.50185	LOC101060835///HLA-DQB1	HLA class II histocompatibility antigen, DQ beta 1 chain-like///major histocompatibility complex, class II, DQ beta 1
212444_at	0.045841	0.00189	3.14389	-1.46796	0.902829	1.86973	1.86973	GPRC5A	G protein-coupled receptor class C group 5 member A
203453_at	0.04607	0.00191	3.13987	-1.47944	0.971295	1.9606	1.9606	SCNN1A	sodium channel epithelial 1 alpha subunit
208103_s_at	0.046694	0.00195	-3.13352	-1.49758	-0.641796	0.640914	-1.56027	ANP32E	acidic nuclear phosphoprotein 32 family member E
211637_x_at	0.046694	0.00195	-3.13343	-1.49786	-1.11369	0.46211	-2.16399	IGHV3-23///IGHV4-31///IGHM///IGHG4///IGHG3///IGHG1///IGHD///IGHA2///IGHA1///IGH	immunoglobulin heavy variable 3-23///immunoglobulin heavy variable 4-31///immunoglobulin heavy constant mu///immunoglobulin heavy constant gamma 4 (G4m marker)///immunoglobulin heavy constant gamma 3 (G3m marker)///immunoglobulin heavy constant gamma 1 (G1m marker)///immunoglobulin heavy constant delta///immunoglobulin heavy constant alpha 2 (A2m marker)///immunoglobulin heavy constant alpha 1///…
204378_at	0.046985	0.00198	3.12944	-1.50921	0.58572	1.50079	1.50079	BCAS1	breast carcinoma amplified sequence 1
204304_s_at	0.046985	0.00198	-3.12912	-1.51015	-0.932059	0.52411	-1.908	PROM1	prominin 1
219278_at	0.048343	0.00206	-3.11745	-1.54333	-0.595668	0.661738	-1.51117	MAP3K6	mitogen-activated protein kinase kinase kinase 6
209372_x_at	0.048923	0.00209	-3.11248	-1.55742	-0.639127	0.642102	-1.55739	TUBB2B///TUBB2A	tubulin beta 2B class IIb///tubulin beta 2A class IIa
209309_at	0.049011	0.0021	3.11096	-1.56174	0.880855	1.84147	1.84147	AZGP1	alpha-2-glycoprotein 1, zinc-binding
210605_s_at	0.049038	0.00212	-3.10784	-1.57056	-0.594519	0.662265	-1.50997	MFGE8	milk fat globule-EGF factor 8 protein
209396_s_at	0.049038	0.00212	-3.10748	-1.5716	-0.745749	0.596358	-1.67684	CHI3L1	chitinase 3 like 1
207177_at	0.049666	0.00217	-3.10048	-1.59139	-0.642665	0.640529	-1.56121	PTGFR	prostaglandin F receptor

## Sheet: miRwalk miRNAs 
mirnaid
hsa-miR-324-5p
hsa-miR-10b-5p
hsa-miR-423-5p
hsa-miR-221-3p
hsa-miR-3192-5p
hsa-miR-4298
hsa-miR-302a-3p
hsa-miR-26b-3p
hsa-miR-3121-5p
hsa-miR-4290
hsa-miR-335-3p
hsa-miR-6757-3p
hsa-miR-373-3p
hsa-miR-140-3p
hsa-miR-6736-5p
hsa-miR-181c-5p
hsa-miR-4490
hsa-miR-4701-3p
hsa-miR-19b-1-5p
hsa-miR-593-5p
hsa-miR-1199-5p
hsa-miR-17-5p
hsa-miR-124-3p
hsa-miR-4691-5p
hsa-miR-18a-5p
hsa-miR-149-5p
hsa-miR-338-3p
hsa-miR-300
hsa-miR-4530
hsa-miR-1238-3p
hsa-miR-6501-3p
hsa-miR-767-5p
hsa-miR-4664-5p
hsa-miR-6796-5p
hsa-miR-195-5p
hsa-miR-491-5p
hsa-miR-4709-3p
hsa-miR-136-5p
hsa-miR-608
hsa-miR-660-3p
hsa-miR-1247-5p
hsa-miR-4537
hsa-miR-4667-3p
hsa-miR-4685-3p
hsa-miR-5088-3p
hsa-miR-5587-3p
hsa-miR-6842-5p
hsa-miR-6866-3p
hsa-miR-6880-5p
hsa-miR-7113-3p
hsa-miR-133a-3p
hsa-miR-133b
hsa-miR-146b-5p
hsa-miR-605-5p
hsa-let-7b-5p
hsa-miR-421
hsa-miR-216b-5p
hsa-miR-92b-3p
hsa-miR-4498
hsa-miR-6769a-5p
hsa-miR-6893-5p
hsa-miR-4700-5p
hsa-miR-6132
hsa-miR-6836-5p
hsa-miR-7160-5p
hsa-miR-6859-5p
hsa-miR-4725-3p
hsa-miR-34a-5p
hsa-miR-200b-3p
hsa-miR-1293
hsa-miR-423-3p
hsa-miR-4483
hsa-miR-6756-5p
hsa-miR-6871-3p
hsa-miR-6875-5p
hsa-miR-125a-3p
hsa-miR-497-5p
hsa-miR-503-5p
hsa-miR-5193
hsa-miR-6838-5p
hsa-miR-4742-3p
hsa-miR-3929
hsa-miR-6804-3p
hsa-miR-92a-3p
hsa-miR-149-3p
hsa-miR-500a-3p
hsa-miR-502-3p
hsa-miR-665
hsa-miR-711
hsa-miR-3135a
hsa-miR-4649-3p
hsa-miR-4722-5p
hsa-miR-4728-5p
hsa-miR-6720-5p
hsa-miR-6779-5p
hsa-miR-6780a-5p
hsa-miR-6808-5p
hsa-miR-1273h-5p
hsa-miR-25-3p
hsa-miR-127-3p
hsa-miR-6731-5p
hsa-miR-4524a-5p
hsa-miR-4779
hsa-miR-339-5p
hsa-miR-4294
hsa-miR-6507-3p
hsa-miR-195-3p
hsa-miR-181b-5p
hsa-let-7i-5p
hsa-miR-544b
hsa-miR-4538
hsa-miR-4684-3p
hsa-miR-4688
hsa-miR-6515-5p
hsa-miR-615-3p
hsa-miR-194-5p
hsa-miR-1827
hsa-miR-30c-2-3p
hsa-miR-510-5p
hsa-miR-455-3p
hsa-miR-6788-5p
hsa-miR-7851-3p
hsa-miR-452-3p
hsa-miR-4252
hsa-miR-6891-5p
hsa-miR-2276-3p
hsa-miR-940
hsa-miR-4638-5p
hsa-miR-320c
hsa-miR-3605-5p
hsa-miR-346
hsa-miR-769-3p
hsa-miR-486-3p
hsa-miR-4796-3p
hsa-miR-8063
hsa-miR-4312
hsa-miR-103a-3p
hsa-miR-6792-5p
hsa-miR-8055
hsa-miR-1294
hsa-let-7d-5p
hsa-miR-92b-5p
hsa-miR-4690-3p
hsa-miR-5093
hsa-miR-18a-3p
hsa-miR-3135b
hsa-miR-6128
hsa-miR-7114-3p
hsa-miR-6868-3p
hsa-miR-512-5p
hsa-miR-593-3p
hsa-miR-4647
hsa-miR-5584-3p
hsa-miR-6771-5p
hsa-miR-6732-3p
hsa-miR-6818-3p
hsa-miR-6895-3p
hsa-miR-877-3p
hsa-miR-5699-3p
hsa-miR-30d-3p
hsa-miR-6782-5p
hsa-miR-30b-5p
hsa-miR-3155a
hsa-miR-6824-5p
hsa-miR-7106-5p
hsa-miR-6817-3p
hsa-miR-487b-5p
hsa-miR-130b-5p
hsa-miR-7110-3p
hsa-miR-4523
hsa-miR-29b-3p
hsa-let-7e-5p
hsa-miR-16-5p
hsa-miR-331-3p
hsa-miR-515-3p
hsa-miR-505-3p
hsa-miR-653-3p
hsa-miR-1296-5p
hsa-miR-548w
hsa-miR-4430
hsa-miR-4699-5p
hsa-miR-6131
hsa-miR-6747-3p
hsa-miR-6894-3p
hsa-miR-92a-2-5p
hsa-miR-654-5p
hsa-miR-3174
hsa-miR-24-3p
hsa-miR-5682
hsa-miR-6513-5p
hsa-miR-186-3p
hsa-miR-514a-5p
hsa-miR-193b-3p
hsa-miR-5187-5p
hsa-miR-764
hsa-miR-6506-5p
hsa-miR-6769b-5p
hsa-miR-512-3p
hsa-miR-4450
hsa-miR-6893-3p
hsa-miR-370-3p
hsa-miR-520d-3p
hsa-miR-541-3p
hsa-miR-6857-5p
hsa-miR-106b-5p
hsa-miR-1303
hsa-miR-516b-5p
hsa-miR-134-5p
hsa-miR-363-3p
hsa-miR-20b-3p
hsa-miR-548p
hsa-miR-4766-3p
hsa-miR-5706
hsa-miR-6820-3p
hsa-miR-3127-3p
hsa-miR-484
hsa-miR-504-3p
hsa-miR-6756-3p
hsa-miR-93-3p
hsa-miR-212-5p
hsa-miR-3978
hsa-miR-214-3p
hsa-miR-3664-5p
hsa-miR-4743-3p
hsa-miR-6837-3p
hsa-miR-6845-3p
hsa-miR-3191-5p
hsa-miR-4793-3p
hsa-miR-548d-3p
hsa-miR-3190-5p
hsa-miR-8079
hsa-miR-676-5p
hsa-miR-215-5p
hsa-miR-125a-5p
hsa-miR-4714-3p
hsa-miR-128-1-5p
hsa-miR-373-5p
hsa-miR-412-3p
hsa-miR-619-5p
hsa-miR-658
hsa-miR-1227-5p
hsa-miR-4324
hsa-miR-3652
hsa-miR-4423-5p
hsa-miR-4695-5p
hsa-miR-4781-3p
hsa-miR-5698
hsa-miR-6086
hsa-miR-6829-3p
hsa-miR-6840-3p
hsa-miR-6843-3p
hsa-miR-6845-5p
hsa-miR-6869-5p
hsa-miR-25-5p
hsa-miR-143-5p
hsa-miR-377-5p
hsa-miR-4731-5p
hsa-miR-5589-5p
hsa-miR-5693
hsa-miR-6499-3p
hsa-miR-6501-5p
hsa-miR-6762-5p
hsa-miR-1910-3p
hsa-miR-3612
hsa-miR-6511a-5p
hsa-let-7c-5p
hsa-miR-3150b-3p
hsa-miR-199a-5p
hsa-miR-6865-3p
hsa-miR-125b-5p
hsa-miR-646
hsa-miR-342-5p
hsa-miR-892b
hsa-miR-4524a-3p
hsa-miR-4680-3p
hsa-miR-3156-5p
hsa-miR-7849-3p
hsa-miR-525-5p
hsa-miR-192-3p
hsa-miR-6807-3p
hsa-miR-21-5p
hsa-miR-378a-3p
hsa-miR-486-5p
hsa-miR-302c-3p
hsa-miR-372-3p
hsa-miR-640
hsa-miR-4683
hsa-miR-3934-5p
hsa-miR-371b-5p
hsa-miR-7703
hsa-miR-6890-3p
hsa-miR-526b-3p
hsa-miR-378a-5p
hsa-miR-6800-3p
hsa-miR-4433a-3p
hsa-miR-508-5p
hsa-miR-4721
hsa-miR-3127-5p
hsa-miR-1281
hsa-miR-2682-3p
hsa-miR-3664-3p
hsa-miR-5196-5p
hsa-miR-6781-3p
hsa-miR-1286
hsa-miR-6721-5p
hsa-miR-7-5p
hsa-miR-625-5p
hsa-miR-3122
hsa-miR-200a-5p
hsa-miR-185-5p
hsa-miR-622
hsa-miR-4726-3p
hsa-miR-6778-3p
hsa-miR-6761-5p
hsa-miR-7155-5p
hsa-miR-30c-5p
hsa-miR-3150a-3p
hsa-miR-3175
hsa-miR-4492
hsa-miR-6785-5p
hsa-miR-6825-5p
hsa-miR-6858-5p
hsa-miR-6763-5p
hsa-miR-7112-3p
hsa-miR-519b-3p
hsa-miR-519a-3p
hsa-miR-7156-3p
hsa-miR-7157-5p
hsa-miR-5047
hsa-miR-483-3p
hsa-miR-668-3p
hsa-miR-186-5p
hsa-miR-1909-5p
hsa-miR-141-3p
hsa-miR-6791-5p
hsa-miR-138-5p
hsa-miR-192-5p
hsa-miR-6854-5p
hsa-miR-7705
hsa-miR-129-5p
hsa-miR-181a-5p
hsa-miR-6888-5p
hsa-miR-212-3p
hsa-miR-320b
hsa-miR-889-5p
hsa-miR-4316
hsa-miR-4510
hsa-let-7g-5p
hsa-miR-4436b-5p
hsa-miR-6806-3p
hsa-miR-6874-3p
hsa-miR-196a-5p
hsa-miR-450a-2-3p
hsa-miR-92a-1-5p
hsa-miR-2110
hsa-miR-6077
hsa-miR-6079
hsa-miR-632
hsa-miR-324-3p
hsa-miR-3074-5p
hsa-miR-4428
hsa-miR-5000-3p
hsa-miR-6770-5p
hsa-miR-3138
hsa-miR-650
hsa-miR-1207-5p
hsa-miR-4736
hsa-miR-7977
hsa-miR-8064
hsa-miR-1224-3p
hsa-miR-6862-3p
hsa-miR-7845-5p
hsa-miR-1237-3p
hsa-miR-550b-3p
hsa-miR-4714-5p
hsa-miR-4778-3p
hsa-miR-490-3p
hsa-miR-887-5p
hsa-miR-1248
hsa-miR-5008-5p
hsa-miR-1908-5p
hsa-miR-629-3p
hsa-miR-6832-3p
hsa-miR-765
hsa-miR-4257
hsa-miR-3622b-5p
hsa-miR-4534
hsa-miR-4652-5p
hsa-miR-4669
hsa-miR-6815-5p
hsa-miR-6847-5p
hsa-miR-6865-5p
hsa-miR-6883-5p
hsa-miR-7154-3p
hsa-miR-183-5p
hsa-miR-4469
hsa-miR-6744-5p
hsa-miR-223-5p
hsa-miR-5692a
hsa-miR-584-5p
hsa-miR-744-5p
hsa-miR-23a-5p
hsa-miR-612
hsa-miR-766-3p
hsa-miR-5189-5p
hsa-miR-6793-5p
hsa-miR-6890-5p
hsa-miR-206
hsa-miR-449b-3p
hsa-miR-103b
hsa-miR-3915
hsa-miR-4673
hsa-miR-4789-3p
hsa-miR-9-5p
hsa-miR-4747-5p
hsa-miR-4803
hsa-miR-5590-3p
hsa-miR-22-3p
hsa-miR-6748-3p
hsa-miR-6810-3p
hsa-miR-6826-3p
hsa-miR-6886-3p
hsa-miR-222-3p
hsa-miR-4768-3p
hsa-miR-93-5p
hsa-miR-885-3p
hsa-miR-6820-5p
hsa-miR-3200-3p
hsa-miR-4279
hsa-miR-1976
hsa-miR-6088
hsa-miR-6812-3p
hsa-miR-8082
hsa-miR-3689b-3p
hsa-miR-3689c
hsa-miR-383-3p
hsa-miR-19b-2-5p
hsa-miR-26a-5p
hsa-miR-139-3p
hsa-miR-218-1-3p
hsa-let-7g-3p
hsa-miR-575
hsa-miR-758-5p
hsa-miR-2681-5p
hsa-miR-4531
hsa-miR-5011-3p
hsa-miR-6792-3p
hsa-miR-6849-3p
hsa-miR-431-5p
hsa-miR-450b-5p
hsa-miR-1270
hsa-miR-323b-5p
hsa-miR-4326
hsa-miR-3667-3p
hsa-miR-5685
hsa-miR-6833-3p
hsa-miR-155-5p
hsa-miR-769-5p
hsa-miR-2861
hsa-miR-3960
hsa-miR-4802-5p
hsa-miR-6134
hsa-miR-6829-5p
hsa-miR-6846-3p
hsa-miR-7150
hsa-miR-27a-3p
hsa-miR-132-3p
hsa-miR-197-3p
hsa-miR-211-3p
hsa-miR-365a-5p
hsa-miR-5006-5p
hsa-miR-1226-3p
hsa-miR-1193
hsa-miR-3176
hsa-miR-3665
hsa-miR-3064-5p
hsa-miR-4757-5p
hsa-miR-6848-3p
hsa-miR-6872-3p
hsa-miR-23b-3p
hsa-miR-4295
hsa-miR-23b-5p
hsa-miR-520g-3p
hsa-miR-4493
hsa-miR-4722-3p
hsa-miR-6791-3p
hsa-miR-6852-5p
hsa-miR-6129
hsa-miR-6133
hsa-miR-6797-5p
hsa-miR-7112-5p
hsa-miR-1299
hsa-miR-4691-3p
hsa-miR-4746-3p
hsa-miR-4748
hsa-miR-6794-5p
hsa-miR-6818-5p
hsa-miR-6855-5p
hsa-miR-6885-3p
hsa-miR-381-3p
hsa-miR-922
hsa-miR-3916
hsa-miR-6749-3p
hsa-miR-4763-3p
hsa-miR-6766-5p
hsa-miR-514b-5p
hsa-miR-6895-5p
hsa-miR-598-5p
hsa-miR-4263
hsa-miR-1233-5p
hsa-miR-6778-5p
hsa-miR-5192
hsa-miR-323a-5p
hsa-miR-4497
hsa-miR-4289
hsa-miR-3144-5p
hsa-miR-4292
hsa-miR-3619-5p
hsa-miR-5690
hsa-miR-10a-5p
hsa-miR-4433a-5p
hsa-miR-4433b-5p
hsa-miR-200b-5p
hsa-miR-4753-3p
hsa-miR-1271-3p
hsa-miR-4439
hsa-miR-7114-5p
hsa-miR-4284
hsa-miR-107
hsa-miR-6876-3p
hsa-miR-5691
hsa-miR-3185
hsa-miR-6773-3p
hsa-miR-6742-3p
hsa-miR-661
hsa-miR-6850-3p
hsa-miR-8052
hsa-miR-557
hsa-miR-3663-5p
hsa-miR-6727-3p
hsa-miR-519d-3p
hsa-miR-7107-5p
hsa-miR-1307-3p
hsa-miR-4786-5p
hsa-miR-933
hsa-miR-4783-5p
hsa-miR-15a-5p
hsa-miR-15b-5p
hsa-miR-4799-5p
hsa-miR-128-3p
hsa-miR-657
hsa-miR-4501
hsa-miR-4797-5p
hsa-miR-939-3p
hsa-miR-4522
hsa-miR-520a-3p
hsa-miR-663b
hsa-miR-1249-5p
hsa-miR-6760-5p
hsa-miR-6823-3p
hsa-miR-6827-3p
hsa-miR-6864-3p
hsa-miR-7152-5p
hsa-miR-4768-5p
hsa-miR-2467-3p
hsa-miR-4667-5p
hsa-miR-3124-3p
hsa-miR-4713-5p
hsa-miR-5010-3p
hsa-miR-6873-3p
hsa-miR-6875-3p
hsa-miR-20a-3p
hsa-miR-4715-3p
hsa-miR-6741-5p
hsa-miR-4742-5p
hsa-miR-6830-5p
hsa-miR-8485
hsa-miR-485-5p
hsa-miR-6795-3p
hsa-miR-3065-5p
hsa-miR-7856-5p
hsa-miR-4676-5p
hsa-miR-4446-3p
hsa-miR-4496
hsa-miR-596
hsa-miR-1229-3p
hsa-miR-147a
hsa-miR-4646-5p
hsa-miR-296-3p
hsa-miR-204-3p
hsa-miR-27b-3p
hsa-miR-6760-3p
hsa-miR-302b-3p
hsa-miR-520c-3p
hsa-miR-454-3p
hsa-miR-874-3p
hsa-miR-302e
hsa-miR-3157-3p
hsa-miR-7855-5p
hsa-miR-130a-3p
hsa-miR-130b-3p
hsa-miR-20b-5p
hsa-miR-3666
hsa-miR-1910-5p
hsa-miR-29a-3p
hsa-miR-29c-3p
hsa-miR-20a-5p
hsa-miR-199b-5p
hsa-miR-4303
hsa-miR-4328
hsa-miR-3921
hsa-miR-3939
hsa-miR-4653-5p
hsa-miR-4749-3p
hsa-miR-6736-3p
hsa-miR-6751-3p
hsa-miR-6780a-3p
hsa-miR-500b-3p
hsa-miR-6802-3p
hsa-miR-6742-5p
hsa-miR-3151-5p
hsa-miR-4447
hsa-miR-4472
hsa-miR-4651
hsa-miR-4520-3p
hsa-miR-4529-3p
hsa-miR-188-5p
hsa-miR-363-5p
hsa-miR-7110-5p
hsa-miR-6516-5p
hsa-miR-7847-3p
hsa-miR-501-5p
hsa-miR-3919
hsa-miR-3925-5p
hsa-miR-3166
hsa-miR-605-3p
hsa-miR-6862-5p
hsa-miR-4489
hsa-miR-8089
hsa-miR-4533
hsa-miR-651-3p
hsa-miR-1909-3p
hsa-miR-3125
hsa-miR-4640-5p
hsa-miR-4716-3p
hsa-miR-6510-5p
hsa-miR-6722-3p
hsa-miR-6798-5p
hsa-miR-504-5p
hsa-miR-6745
hsa-miR-141-5p
hsa-miR-1277-5p
hsa-miR-718
hsa-miR-3126-5p
hsa-miR-3941
hsa-miR-5694
hsa-miR-6759-5p
hsa-miR-6873-5p
hsa-miR-383-5p
hsa-miR-3662
hsa-miR-6748-5p
hsa-miR-4660
hsa-miR-4710
hsa-miR-8085
hsa-miR-3198
hsa-miR-146a-5p
hsa-miR-4451
hsa-miR-433-3p
hsa-miR-1304-3p
hsa-miR-6741-3p
hsa-miR-6746-5p
hsa-miR-6878-5p
hsa-miR-4478
hsa-miR-652-3p
hsa-miR-2392
hsa-miR-6069
hsa-miR-410-3p
hsa-miR-4442
hsa-miR-6743-5p
hsa-miR-638
hsa-miR-548s
hsa-miR-518a-5p
hsa-miR-527
hsa-miR-3926
hsa-miR-4527
hsa-miR-548q
hsa-miR-4793-5p
hsa-miR-4772-3p
hsa-miR-520h
hsa-miR-1260b
hsa-miR-98-5p
hsa-miR-3679-5p
hsa-miR-8069
hsa-miR-202-3p
hsa-miR-761
hsa-miR-16-1-3p
hsa-miR-3714
hsa-miR-5011-5p
hsa-miR-6505-5p
hsa-miR-4438
hsa-miR-708-3p
hsa-miR-328-3p
hsa-miR-519e-3p
hsa-miR-550a-5p
hsa-miR-550a-3-5p
hsa-miR-4474-3p
hsa-miR-4505
hsa-miR-4654
hsa-miR-3190-3p
hsa-miR-489-3p
hsa-miR-4709-5p
hsa-miR-6776-3p
hsa-miR-6857-3p
hsa-miR-30b-3p
hsa-miR-3689a-3p
hsa-miR-31-5p
hsa-miR-301b-5p
hsa-miR-3529-5p
hsa-miR-4471
hsa-miR-548aw
hsa-miR-520f-3p
hsa-miR-548b-5p
hsa-miR-3137
hsa-miR-2355-3p
hsa-miR-4661-5p
hsa-miR-3908
hsa-miR-7852-3p
hsa-let-7f-5p
hsa-miR-3199
hsa-miR-4506
hsa-miR-5186
hsa-miR-6776-5p
hsa-miR-7109-3p
hsa-miR-4499
hsa-miR-942-5p
hsa-miR-6754-3p
hsa-miR-3689f
hsa-miR-126-5p
hsa-miR-331-5p
hsa-miR-4701-5p
hsa-miR-548h-3p
hsa-miR-548z
hsa-miR-548ay-3p
hsa-miR-548bb-3p
hsa-miR-6072
hsa-miR-6509-5p
hsa-miR-1282
hsa-miR-548ac
hsa-miR-6891-3p
hsa-miR-128-2-5p
hsa-miR-552-3p
hsa-miR-1247-3p
hsa-miR-3617-3p
hsa-miR-4804-3p
hsa-miR-329-5p
hsa-miR-501-3p
hsa-miR-4646-3p
hsa-miR-4735-3p
hsa-miR-3164
hsa-miR-32-3p
hsa-miR-34c-5p
hsa-miR-376a-3p
hsa-miR-490-5p
hsa-miR-660-5p
hsa-miR-1260a
hsa-miR-4314
hsa-miR-4271
hsa-miR-3620-3p
hsa-miR-4799-3p
hsa-miR-5579-3p
hsa-miR-6124
hsa-miR-6738-5p
hsa-miR-6780b-5p
hsa-miR-6867-5p
hsa-miR-6868-5p
hsa-miR-188-3p
hsa-miR-200c-5p
hsa-miR-3184-5p
hsa-miR-6734-5p
hsa-miR-520a-5p
hsa-miR-671-5p
hsa-miR-142-3p
hsa-miR-338-5p
hsa-miR-145-5p
hsa-miR-6823-5p
hsa-miR-532-3p
hsa-miR-567
hsa-miR-939-5p
hsa-miR-6085
hsa-miR-367-3p
hsa-miR-4468
hsa-miR-4797-3p
hsa-miR-4524b-5p
hsa-miR-4699-3p
hsa-miR-3154
hsa-miR-3179
hsa-miR-4733-3p
hsa-miR-7157-3p
hsa-miR-574-5p
hsa-miR-4330
hsa-miR-2114-3p
hsa-miR-6879-3p
hsa-miR-4526
hsa-miR-34b-5p
hsa-miR-371a-3p
hsa-miR-548au-3p
hsa-miR-503-3p
hsa-miR-148b-3p
hsa-miR-6810-5p
hsa-miR-3936
hsa-miR-7850-5p
hsa-miR-4731-3p
hsa-miR-4641
hsa-miR-6130
hsa-miR-4465
hsa-miR-154-5p
hsa-miR-342-3p
hsa-miR-890
hsa-miR-541-5p
hsa-miR-744-3p
hsa-miR-1228-3p
hsa-miR-1200
hsa-miR-3200-5p
hsa-miR-4436a
hsa-miR-4521
hsa-miR-3976
hsa-miR-4644
hsa-miR-6127
hsa-miR-6730-3p
hsa-miR-6772-3p
hsa-miR-194-3p
hsa-miR-424-5p
hsa-miR-449b-5p
hsa-miR-4323
hsa-miR-770-5p
hsa-miR-891a-3p
hsa-miR-23c
hsa-miR-4717-3p
hsa-miR-30c-1-3p
hsa-miR-548e-3p
hsa-miR-3692-3p
hsa-miR-6867-3p
hsa-miR-6887-3p
hsa-miR-762
hsa-miR-4804-5p
hsa-miR-6848-5p
hsa-miR-376a-5p
hsa-miR-4441
hsa-miR-6894-5p
hsa-miR-7854-3p
hsa-miR-204-5p
hsa-miR-211-5p
hsa-miR-656-5p
hsa-miR-4502
hsa-miR-4689
hsa-miR-4767
hsa-miR-5683
hsa-miR-6744-3p
hsa-miR-6878-3p
hsa-miR-8075
hsa-miR-6758-5p
hsa-miR-766-5p
hsa-miR-631
hsa-miR-767-3p
hsa-miR-4253
hsa-miR-3661
hsa-miR-5194
hsa-miR-6799-5p
hsa-miR-8071
hsa-miR-500a-5p
hsa-miR-1255b-5p
hsa-miR-4659b-3p
hsa-miR-6799-3p
hsa-miR-106a-5p
hsa-miR-4780
hsa-miR-6784-3p
hsa-miR-610
hsa-miR-4672
hsa-miR-4724-3p
hsa-miR-193b-5p
hsa-miR-1285-3p
hsa-miR-3187-3p
hsa-miR-4435
hsa-miR-4789-5p
hsa-miR-6826-5p
hsa-miR-6734-3p
hsa-miR-6892-3p
hsa-miR-3187-5p
hsa-miR-378g
hsa-miR-6860
hsa-miR-4270
hsa-miR-4306
hsa-miR-4486
hsa-miR-4693-3p
hsa-miR-4739
hsa-miR-7151-3p
hsa-miR-4653-3p
hsa-miR-382-5p
hsa-miR-6849-5p
hsa-miR-203a-5p
hsa-miR-494-5p
hsa-miR-3675-3p
hsa-miR-4475
hsa-miR-5007-5p
hsa-miR-449a
hsa-miR-6802-5p
hsa-miR-6771-3p
hsa-miR-4712-5p
hsa-miR-380-3p
hsa-miR-873-5p
hsa-miR-3120-3p
hsa-miR-3616-3p
hsa-miR-4680-5p
hsa-miR-6728-5p
hsa-miR-6804-5p
hsa-miR-4433b-3p
hsa-miR-520c-5p
hsa-miR-518d-5p
hsa-miR-1289
hsa-miR-3119
hsa-miR-4697-5p
hsa-miR-5584-5p
hsa-miR-6807-5p
hsa-miR-3116
hsa-miR-4266
hsa-miR-6847-3p
hsa-miR-8083
hsa-miR-6505-3p
hsa-miR-4723-3p
hsa-miR-3163
hsa-miR-4277
hsa-miR-8073
hsa-miR-325
hsa-miR-30d-5p
hsa-miR-1307-5p
hsa-miR-1321
hsa-miR-1915-5p
hsa-miR-96-5p
hsa-miR-152-3p
hsa-miR-558
hsa-miR-708-5p
hsa-miR-1234-3p
hsa-miR-3153
hsa-miR-3202
hsa-miR-4458
hsa-miR-4464
hsa-miR-4708-5p
hsa-miR-4715-5p
hsa-miR-4756-3p
hsa-miR-4758-3p
hsa-miR-6500-3p
hsa-miR-6739-5p
hsa-miR-6768-5p
hsa-miR-6819-5p
hsa-miR-7706
hsa-miR-8080
