# Supplementary material for: Circulating Small EVs miRNAs as Predictors of Pathological Response to Neo-Adjuvant Therapy in Breast Cancer Patients
Source: Int J Mol Sci. 2022 Oct 20;23(20):12625. doi: 10.3390/ijms232012625 (PMC9604084; doi:10.3390/ijms232012625)
Supplement: Supplementary file 1 [file ijms-23-12625-s001.zip › Table S2_Evaluation of miRNA expression in TCGA dataset.xlsx]

## Sheet: TumorStage
miR	compared groups	Stage I (n)	Stage II (n)	Stage III (n)	Stage IV (n)	statistical test	p-value	p-value summary	Fold Regulation (FR)#
hsa-miR-21-5p_MIMAT0000076	Stage I vs. Stage II vs. Stage III vs. Stage IV	158	510	210	17	Kruskal-Wallis	0.6791	ns
hsa-miR-221-3p_MIMAT0000278	Stage I vs. Stage II vs. Stage III vs. Stage IV	158	510	210	17	Kruskal-Wallis	0.5827	ns
hsa-miR-146a-5p_MIMAT0000449	Stage I vs. Stage II vs. Stage III vs. Stage IV	158	510	210	17	Kruskal-Wallis	0.2416	ns
hsa-miR-26a-5p_MIMAT0000082	Stage I vs. Stage II vs. Stage III vs. Stage IV	158	510	210	17	Kruskal-Wallis	0.2228	ns
miR	compared groups	Early (n)	Late (n)	statistical test	p-value	p-value summary	Fold Regulation (FR)#
hsa-miR-21-5p_MIMAT0000076	Early (Stage I +Stage II) vs. Late (Stage III + Stage IV)	668	227	Mann-Whitney	0.4179	ns
hsa-miR-221-3p_MIMAT0000278	Early (Stage I +Stage II) vs. Late (Stage III + Stage IV)	668	227	Mann-Whitney	0.9166	ns
hsa-miR-146a-5p_MIMAT0000449	Early (Stage I +Stage II) vs. Late (Stage III + Stage IV)	668	227	Mann-Whitney	0.3844	ns
hsa-miR-26a-5p_MIMAT0000082	Early (Stage I +Stage II) vs. Late (Stage III + Stage IV)	668	227	Mann-Whitney	0.0672	ns
# - FR was calculated only for groups with significant differences in expression

## Sheet: LymphNodes
miR	compared groups	Spread (n)	NoSpread (n)	statistical test	p-value	p-value summary	Fold Regulation (FR)#
hsa-miR-21-5p_MIMAT0000076	Spread vs. NoSpread	469	426	Mann-Whitney	0.2265	ns
hsa-miR-221-3p_MIMAT0000278	Spread vs. NoSpread	469	426	Mann-Whitney	0.0076	**	-1.17
hsa-miR-146a-5p_MIMAT0000449	Spread vs. NoSpread	469	426	Mann-Whitney	0.0395	*	-1.16
hsa-miR-26a-5p_MIMAT0000082	Spread vs. NoSpread	469	426	Mann-Whitney	0.694	ns
# - FR was calculated only for groups with significant differences in expression

## Sheet: Metastasis
miR	compared groups	Metastasis (n)	NoMetastasis (n)	statistical test	p-value	p-value summary	Fold Regulation (FR)#
hsa-miR-21-5p_MIMAT0000076	Metastasis vs. NoMetastasis	829	53	Mann-Whitney	0.5407	ns
hsa-miR-221-3p_MIMAT0000278	Metastasis vs. NoMetastasis	829	53	Mann-Whitney	0.0458	*	-1.34
hsa-miR-146a-5p_MIMAT0000449	Metastasis vs. NoMetastasis	829	53	Mann-Whitney	0.75	ns
hsa-miR-26a-5p_MIMAT0000082	Metastasis vs. NoMetastasis	829	53	Mann-Whitney	0.6027	ns
# - FR was calculated only for groups with significant differences in expression

## Sheet: PAM50
hsa-miR-21-5p_MIMAT0000076
LuminalA (n)	LuminalB (n)	Normal-like (n)	Basal-like (n)	HER2-enriched (n)
472	162	38	159	71
Kruskal-Wallis test	p-value	p-value summary
	0.0122	*
Dunn's multiple comparisons test	Individual p-value	p-value summary	Fold Regulation (FR)#
Luminal A vs. Luminal B	0.3727	ns
Luminal A vs. Normal-like	0.9098	ns
Luminal A vs. Basal-like	0.2252	ns
Luminal A vs. HER2-enriched	0.0004	***	-1.2
Luminal B vs. Normal-like	0.7306	ns
Luminal B vs. Basal-like	0.7879	ns
Luminal B vs. HER2-enriched	0.01	*	-1.17
Normal-like vs. Basal-like	0.6101	ns
Normal-like vs. HER2-enriched	0.033	*	-1.27
Basal-like vs. HER2-enriched	0.0184	*	-1.16
hsa-miR-221-3p_MIMAT0000278
LuminalA (n)	LuminalB (n)	Normal-like (n)	Basal-like (n)	HER2-enriched (n)
472	162	38	159	71
Kruskal-Wallis test	p-value	p-value summary
	<0.0001	****
Dunn's multiple comparisons test	Individual p-value	p-value summary	Fold Regulation (FR)#
Luminal A vs. Luminal B	0.7769	ns
Luminal A vs. Normal-like	<0.0001	****	-1.88
Luminal A vs. Basal-like	<0.0001	****	-2.06
Luminal A vs. HER2-enriched	0.0432	*	-1.1
Luminal B vs. Normal-like	<0.0001	****	-1.96
Luminal B vs. Basal-like	<0.0001	****	-2.15
Luminal B vs. HER2-enriched	0.0466	*	-1.15
Normal-like vs. Basal-like	0.8451	ns
Normal-like vs. HER2-enriched	0.0004	***	1.7
Basal-like vs. HER2-enriched	<0.0001	****	1.87
hsa-miR-146a-5p_MIMAT0000449
LuminalA (n)	LuminalB (n)	Normal-like (n)	Basal-like (n)	HER2-enriched (n)
472	162	38	159	71
Kruskal-Wallis test	p-value	p-value summary
	<0.0001	****
Dunn's multiple comparisons test	Individual p-value	p-value summary	Fold Regulation (FR)#
Luminal A vs. Luminal B	0.0061	**	-1.24
Luminal A vs. Normal-like	<0.0001	****	-2
Luminal A vs. Basal-like	<0.0001	****	-2.83
Luminal A vs. HER2-enriched	0.0002	***	-1.46
Luminal B vs. Normal-like	0.0035	**	-1.61
Luminal B vs. Basal-like	<0.0001	****	-2.28
Luminal B vs. HER2-enriched	0.1091	ns
Normal-like vs. Basal-like	0.1035	ns
Normal-like vs. HER2-enriched	0.1386	ns
Basal-like vs. HER2-enriched	<0.0001	****	1.93
hsa-miR-26a-5p_MIMAT0000082
LuminalA (n)	LuminalB (n)	Normal-like (n)	Basal-like (n)	HER2-enriched (n)
472	162	38	159	71
Kruskal-Wallis test	p-value	p-value summary
	<0.0001	****
Dunn's multiple comparisons test	Individual p-value	p-value summary	Fold Regulation (FR)#
Luminal A vs. Luminal B	0.0119	*	1.12
Luminal A vs. Normal-like	<0.0001	****	-1.4
Luminal A vs. Basal-like	0.0115	*	1.1
Luminal A vs. HER2-enriched	0.0102	*	1.17
Luminal B vs. Normal-like	<0.0001	****	-1.57
Luminal B vs. Basal-like	0.9797	ns
Luminal B vs. HER2-enriched	0.4899	ns
Normal-like vs. Basal-like	<0.0001	****	1.54
Normal-like vs. HER2-enriched	<0.0001	****	1.64
Basal-like vs. HER2-enriched	0.5037	ns
# - FR was calculated only for groups with significant differences in expression
(* p < 0.05, ** p < 0.01, *** p < 0.001, **** p < 0.0001, ns, not significant).

## Sheet: ReceptorStatus
miR	compared groups	PR+ (n)	PR- (n)	statistical test	p-value	p-value summary	Fold Regulation (FR)#
hsa-miR-21-5p_MIMAT0000076	PR+ vs. PR-	584	287	Mann-Whitney	0.1835	ns
hsa-miR-221-3p_MIMAT0000278	PR+ vs. PR-	584	287	Mann-Whitney	<0.0001	****	-1.44
hsa-miR-146a-5p_MIMAT0000449	PR+ vs. PR-	584	287	Mann-Whitney	<0.0001	****	-1.64
hsa-miR-26a-5p_MIMAT0000082	PR+ vs. PR-	584	287	Mann-Whitney	0.1355	ns
miR	compared groups	ER+ (n)	ER- (n)	statistical test	p-value	p-value summary	Fold Regulation (FR)#
hsa-miR-21-5p_MIMAT0000076	ER+ vs. ER-	667	205	Mann-Whitney	0.1831	ns
hsa-miR-221-3p_MIMAT0000278	ER+ vs. ER-	667	205	Mann-Whitney	<0.0001	****	-1.71
hsa-miR-146a-5p_MIMAT0000449	ER+ vs. ER-	667	205	Mann-Whitney	<0.0001	****	-2.2
hsa-miR-26a-5p_MIMAT0000082	ER+ vs. ER-	667	205	Mann-Whitney	0.0598	ns
miR	compared groups	HER2+ (n)	HER2- (n)	statistical test	p-value	p-value summary	Fold Regulation (FR)#
hsa-miR-21-5p_MIMAT0000076	HER+ vs. HER-	137	594	Mann-Whitney	<0.0001	****	1.23
hsa-miR-221-3p_MIMAT0000278	HER+ vs. HER-	137	594	Mann-Whitney	0.0414	*	-1.16
hsa-miR-146a-5p_MIMAT0000449	HER+ vs. HER-	137	594	Mann-Whitney	0.5323
hsa-miR-26a-5p_MIMAT0000082	HER+ vs. HER-	137	594	Mann-Whitney	0.0002	***	-1.17
# - FR was calculated only for groups with significant differences in expression

## Sheet: Age
miR	XY pairs (n)	statistical test	r	p-value	p-value summary
hsa-miR-21-5p_MIMAT0000076	914	Spearman correlation	-0.08217	0.013	*
hsa-miR-221-3p_MIMAT0000278	914	Spearman correlation	0.01706	0.6064	ns
hsa-miR-146a-5p_MIMAT0000449	914	Spearman correlation	-0.07149	0.0307	*
hsa-miR-26a-5p_MIMAT0000082	914	Spearman correlation	0.01511	0.6482	ns
