# Supplementary material for: Circulating Small EVs miRNAs as Predictors of Pathological Response to Neo-Adjuvant Therapy in Breast Cancer Patients
Source: Int J Mol Sci. 2022 Oct 20;23(20):12625. doi: 10.3390/ijms232012625 (PMC9604084; doi:10.3390/ijms232012625)
Supplement: Supplementary file 1 [file ijms-23-12625-s001.zip › Table S3_ Validated miRNA target genes.xlsx]

## Sheet: miR-21-5p_Spearman
Gene symbol	p.value	Spearman's r
LYRM7	4.05e-22	-0.325942
RMND5A	5.43e-22	-0.32499
CCNG1	1.06e-21	-0.322797
ANKRD46	2.88e-21	-0.319474
CPEB3	1.82e-20	-0.313235
JADE1	3.57e-20	-0.310931
DDAH1	2.33e-19	-0.304379
EIF1AX	2.64e-19	-0.303937
GID4	2.86e-19	-0.303648
SACM1L	8.97e-19	-0.299564
TOPORS	6.62e-18	-0.292255
KLHL15	7.65e-17	-0.283001
LIN7C	2.59e-16	-0.278267
MOAP1	1.76e-15	-0.270613
AFTPH	2.92e-15	-0.268554
KRIT1	4.7e-15	-0.266608
ZADH2	6.17e-15	-0.265485
MPP5	6.58e-15	-0.26522
BCL2	8.96e-15	-0.263933
KBTBD7	1.18e-14	-0.2628
PREPL	3.5e-13	-0.24814
VPS54	7.48e-13	-0.244722
FAM20B	7.84e-13	-0.244514
FBXL17	1e-12	-0.24339
STAG2	1.12e-12	-0.24287
KBTBD6	1.26e-12	-0.242332
DNAJC16	1.69e-12	-0.241007
APPL1	3.59e-12	-0.237502
PURB	2.18e-11	-0.228896
OSBPL1A	2.96e-11	-0.227403
EPM2A	3.65e-11	-0.226369
EIF4A2	4.54e-11	-0.225299
IPP	4.59e-11	-0.225241
ETNK1	7.95e-11	-0.222502
EIF4EBP2	1.45e-10	-0.219472
ORC4	1.67e-10	-0.218751
LARS	3.11e-10	-0.215545
NAA30	3.38e-10	-0.215113
DCAF11	3.64e-10	-0.214724
DCAF10	4.29e-10	-0.213863
STRBP	5.43e-10	-0.212635
ATF7IP	5.97e-10	-0.212127
MKNK2	8.55e-10	-0.210228
USP47	1.14e-09	-0.208704
PBRM1	1.39e-09	-0.20764
EPM2AIP1	1.39e-09	-0.207625
PHIP	1.5e-09	-0.207208
ZMYM2	2.15e-09	-0.205261
POLR3B	2.28e-09	-0.204942
TGFBR3	2.46e-09	-0.204518
LRRC57	2.6e-09	-0.204211
TRIM33	2.81e-09	-0.20379
GNE	2.89e-09	-0.203632
ARHGEF12	3.53e-09	-0.202525
CAPRIN1	3.76e-09	-0.20218
ABCD3	4.19e-09	-0.201573
PIK3C2A	4.81e-09	-0.200805

## Sheet: miR-221-3p_Spearman
Gene symbol	p.value	Spearman's r
TSPAN13	0	-0.411197
ERBB4	4.49059e-35	-0.40935
PDIK1L	0	-0.353881
ZNF652	0	-0.345738
ESR1	0	-0.33953
FAM35A	0	-0.338832
TMED7	0	-0.326039
KIF16B	2.81696e-23	-0.323214
CERS2	8.65263e-23	-0.322806
PEX19	4.68323e-21	-0.316536
PANK3	6.45495e-21	-0.315717
GLYR1	1.51037e-19	-0.306353
TCEAL1	1.82193e-19	-0.305741
DDAH1	4.96852e-19	-0.302391
NDFIP1	7.69805e-19	-0.300893
PEX1	5.91026e-18	-0.293663
ZBTB37	7.16629e-18	-0.29296
HECTD2	7.31832e-17	-0.284247
CROT	8.34331e-17	-0.283743
BRWD1	1.84264e-16	-0.280669
DNAJB14	2.42409e-16	-0.279593
SIRT1	5.98158e-16	-0.276013
UBN2	7.49193e-16	-0.275112
TFAP2A	9.82045e-16	-0.274023
HECTD1	2.29617e-15	-0.270569
NDUFS1	2.52938e-15	-0.270173
BECN1	1.31023e-14	-0.263318
MAT2A	2.26366e-14	-0.260993
MYLIP	6.29926e-14	-0.256576
AP3B1	8.36652e-14	-0.254435
PPP6C	1.25924e-13	-0.253539
BCL2L11	1.37563e-13	-0.253148
BRAP	1.76919e-13	-0.252032
PNRC2	1.90365e-13	-0.251707
KLHDC10	2.09201e-13	-0.251286
ADD1	1.01269e-12	-0.243348
PHF12	1.29514e-12	-0.24301
MDM2	1.42293e-12	-0.241793
WDR61	1.58958e-12	-0.241284
RNF20	1.88348e-12	-0.240502
CSTF2T	2.31819e-12	-0.240302
MIDN	2.59807e-12	-0.239768
PAIP2	3.3277e-12	-0.238604
EVL	4.53526e-12	-0.237139
ACVR2B	6.16756e-12	-0.235675
RBM39	9.77203e-12	-0.233466
DICER1	9.98721e-12	-0.233361
TMEM245	1.01734e-11	-0.233271
ZFP30	1.4943e-11	-0.231407
C5orf51	1.62169e-11	-0.231008
DHX15	1.45668e-11	-0.23085
ZNF236	3.65665e-11	-0.227004
ARID1A	4.58186e-11	-0.225881
PGPEP1	6.46745e-11	-0.224152
PPP1R15B	8.27033e-11	-0.222304
SNX4	1.28917e-10	-0.22065
EIF2AK1	2.12295e-10	-0.218081
EIF4G3	2.37194e-10	-0.217506
ZKSCAN8	2.53173e-10	-0.217167
IQCE	2.63713e-10	-0.216955
ZNF571	3.95557e-10	-0.214832
APAF1	4.43948e-10	-0.214224
POGZ	6.26737e-10	-0.212396
ACSL3	6.38718e-10	-0.211774
HMGXB4	7.64276e-10	-0.211337
SPRYD3	1.96795e-09	-0.206212
ZNF805	2.68578e-09	-0.204499
SLC10A7	2.75162e-09	-0.203902
PALB2	4.50977e-09	-0.20161

## Sheet: miR-146a-5p_Spearman
Gene symbol	p.value	Spearman's r
ERBB4	1.68127e-24	-0.343256
LFNG	3.03213e-17	-0.287601
C1orf21	1.5908e-16	-0.281242
ELP2	1.94187e-15	-0.270222
MYO6	4.07898e-14	-0.258462
MRPS30	5.03792e-14	-0.257548
ZNF629	5.77128e-14	-0.256958
ENTPD5	6.70622e-14	-0.256304
CCDC83	2.14346e-13	-0.250316
TMEM101	1.01488e-12	-0.244134
CCND1	1.55074e-12	-0.242175
COPS8	8.79108e-12	-0.233976
MPP2	1.04667e-11	-0.233134
TMEM136	3.46909e-11	-0.227266
CYBRD1	7.62768e-11	-0.22332
RUFY2	6.69713e-10	-0.212043
LRP2	2.68517e-09	-0.204036
C16orf52	5.07695e-09	-0.200943

## Sheet: miR-26a-5p_Spearman
Gene symbol	p.value	Spearman's r
MAPK6	3.39291e-11	-0.227376
HSPA8	3.63409e-11	-0.226394
GSK3B	2.99667e-10	-0.216288
KPNA2	6.04113e-10	-0.212592
MSH6	6.17515e-10	-0.212475
UGGT1	2.63556e-09	-0.204603
